# Supplementary material for: Identification of immune subtypes of Ph-neg B-ALL with ferroptosis related genes and the potential implementation of Sorafenib
Source: BMC Cancer. 2021 Dec 14;21:1331. doi: 10.1186/s12885-021-09076-w (PMC8670244; doi:10.1186/s12885-021-09076-w)
Supplement: Supplementary file 2 — Additional file 2: Table S2. Genomic mutation detection panel. [file 12885_2021_9076_MOESM2_ESM.xlsx]

## Sheet: NGS_panel
ABL1	BRAF	CD79B	CXCR4	EZH2	IKZF3	MED12	PDGFRA	RELN	STAG2	TP63
ANKRD26	BRCA1	CDKN1A	DDX3X	FAM46C	IL7R	MEF2B	PDGFRB	RHOA	STAT1	TP73
APC	BRCA2	CDKN2A	DDX41	FAT1	IRF4	MPL	PHF6	RPS15	STAT2	TRAF3
ARID1A	BRCA3	CDKN2B	DHX15	FBXW7	JAK1	MUM1	PIGA	RUNX1	STAT3	TYK2
ARID1B	BTG1	CDKN2C	DIS3	FLT3	JAK2	MYC	PIK3CA	SAMHD1	STAT4	U2AF1
ARID2	BTK	CEBPA	DNM2	FOXO1	JAK3	MYD88	PIM1	SETBP1	STAT5A	UNC13D
ARID5B	CALR	CEBPE	DNMT3A	GATA1	KDM6A	NF1	PLCG1	SETD2	STAT5B	WT1
ASXL1	CARD11	CHD8	ECT2L	GATA2	KIT	NFKB1	PLCG2	SF3B1	STAT6	XPO1
ASXL2	CBL	CIITA	EED	GATA3	KLF2	NFKB2	PPM1D	SH2B3	SUZ12	ZAP70
ATM	CCND1	CRBN	EGFR	GNA13	KMT2A	NFKBIE	PRDM1	SMC1A	TBL1XR1	ZBTB7A
B2M	CCND2	CREBBP	EGR2	HRAS	KMT2C	NOTCH1	PTEN	SMC2	TCF3	ZMYM3
BCL2	CCND3	CRLF2	EP300	ID3	KMT2D	NOTCH2	PTPN11	SMC3	TET1	ZRSR2
BCL6	CD274	CSF1R	EPOR	IDH1	KRAS	NPM1	PTPRD	SOS1	TET2
BCOR	CD28	CSF3R	ERBB3	IDH2	MAP2K1	NRAS	RAD21	SPEN	TNFAIP3
BCORL1	CD58	CSMD1	ETNK1	IGLL5	MAPK1	PAX5	RAF1	SRP72	TNFRSF14
BIRC3	CD79A	CTCF	ETV6	IKZF1	MECOM	PDCD1LG2	RB1	SRSF2	TP53
