# Supplementary material for: Identification of immune subtypes of Ph-neg B-ALL with ferroptosis related genes and the potential implementation of Sorafenib
Source: BMC Cancer. 2021 Dec 14;21:1331. doi: 10.1186/s12885-021-09076-w (PMC8670244; doi:10.1186/s12885-021-09076-w)
Supplement: Supplementary file 3 — Additional file 3. [file 12885_2021_9076_MOESM3_ESM.txt]

ID	P1	P2	P3	P4	P5	P6	P7	P8	P9	P10	P11	P12	P13	P14	P15	P16	P17	P18	P19	P20	P21	P22	P23	P24	P25	P26	P27	P28	P29	P30	P31	P32	P33	P34	P35	P36	P37	P38	P39	P40	P41	P42	P43	P44	P45	P46	P47	P48	P49
Group	High-risk	High-risk	High-risk	High-risk	High-risk	High-risk	High-risk	High-risk	High-risk	High-risk	High-risk	High-risk	High-risk	High-risk	High-risk	High-risk	High-risk	High-risk	High-risk	High-risk	High-risk	High-risk	High-risk	High-risk	High-risk	Middle-risk	Middle-risk	Middle-risk	Middle-risk	Middle-risk	Middle-risk	Middle-risk	Middle-risk	Middle-risk	Middle-risk	Middle-risk	Middle-risk	Middle-risk	Middle-risk	Middle-risk	Middle-risk	Middle-risk	Middle-risk	Middle-risk	Middle-risk	Middle-risk	Middle-risk	Middle-risk	Middle-risk
TSPAN6	0.14867624616724698	0.946282825149426	0.0294514148698401	0.0557036930577514	0.0510467618402196	0.0125912841511181	0.246902718106208	0.0158191799994004	0.0627877200708644	0.00950835138846346	0.0	0.00961994332194452	0.0373751437732719	0.0491341721242107	0.094681858243812	0.0	0.0781742424486265	0.0209762612660776	0.107424711086113	0.0	0.0136976076856719	0.0777292077110799	0.0699552558209258	0.0684870653299195	0.0	0.0367256270692946	0.159193117727967	0.0366745446798443	0.0	0.0	0.156676402886793	0.118290325921546	0.047354026001782006	0.0546092070059238	0.156935480226147	0.21305179877312105	0.0799933809749982	0.0453228401384937	0.8648954133034499	0.0219057898512308	0.0205018187594509	0.0	0.0655743625407843	0.0541912503051267	0.0	0.0100301105547219	0.0	0.25494469150203697	0.0902667919354283
TNMD	0.0	0.0	0.0	0.0	0.0	0.0	0.0	0.0	0.0	0.0	0.0	0.0	0.0	0.0	0.0	0.0	0.0	0.0	0.0	0.0	0.0	0.0	0.0	0.0	0.0	0.0	0.0	0.0	0.0	0.0	0.0	0.0	0.0	0.0	0.0	0.0	0.0	0.0	0.0	0.0	0.0	0.0	0.0	0.0	0.0	0.0	0.0	0.0728826571282058	0.0
DPM1	20.1145288269485	25.777343981767	28.223581235829894	28.386343539246607	22.572903461103106	25.962372505106398	28.5749057463877	21.5009786020019	23.399479902465806	20.046283135722803	25.047787709207892	23.6798850082543	24.118765521479997	20.803905111110694	32.5857856211329	34.722731648640696	25.3634289451713	27.235911301625094	23.261410513228306	39.932873813981104	25.7898148960778	24.290270904201893	27.187962382008802	29.8817860976548	32.320524025784394	26.302242965007892	21.9040403983739	20.8806079554	28.106729201057	22.769441297164803	28.8286578334232	42.2659001413449	23.7958100106121	25.379572401314807	21.360940687044998	31.9755037896642	26.824674799503303	29.2791705493329	29.431867821384397	26.240667983763	47.024615728761	30.243672905911797	38.9118593287333	26.900966034573397	23.362075567018	33.1518172397136	24.383868750039802	39.23761934202339	27.274062572341197
SCYL3	3.3727686389549305	3.0892350449673502	4.00470780419871	2.6504307588928	3.17342804073552	2.50871504057779	3.8486507582811	2.95724665631098	2.81025903272283	4.26411225216284	4.00786182045405	3.70237697783971	4.45817100685117	4.0259325668929	1.5566349959329502	3.43472507894578	2.913628862531	3.13797310625666	3.7959332458986097	1.58826715338572	1.772286950663	3.81821115463916	3.73422639440669	1.36304682780223	3.87731663399438	2.45484912131935	1.74625463727489	2.84792252433813	5.13820150988422	0.7114190999788159	3.0340230719486803	3.6219136412074304	4.41802123630864	2.8950575620563104	3.91390771960051	2.4376580435165898	4.9188862304277405	4.357803919580331	2.8555948902614703	4.3886179689983384	1.21148681394653	5.330303269723	2.4848329562527	3.37324053105851	2.84403437093044	3.56939619310738	3.82806179163383	2.12164453883586	3.22717879207995
C1orf112	1.46853281138865	4.77522234507275	4.63207117166937	3.57634504514098	3.46050872326281	4.00531912486301	2.51915215498917	3.1410690996196298	2.23423318274274	3.48217806949244	2.76664913482074	2.9309985303592097	4.535501869105469	4.3274119655889	1.27218761722614	6.32589276487492	3.1183273193829	4.58210089063513	1.8423068039934	2.05685250224902	2.44921485283744	5.0245217486441	2.26781581081385	1.64435034764386	4.0029126938985895	3.488011817134009	3.71448199533898	1.91806025733642	3.3974576792399707	1.1688097441951	5.51716542334018	1.06469523812061	1.07938624092504	1.78876711028851	1.41224188242201	1.9459626927820104	2.53868750191609	5.26874600315506	1.41943679809849	3.75738234828141	2.3417816137177003	2.4043669154578	2.34667906694194	2.25336576599971	3.05591669776393	2.18718909274284	4.79746618123008	4.36515841966807	4.89351247946951
FGR	21.9578103629588	2.37694595656093	77.07259364110021	296.176055045475	90.08452391211941	43.097307406555785	7.56915251722402	19.010407222839397	138.62002527013598	5.706866395442471	9.681851146116287	15.3281025236867	16.6568925789404	46.5416254016898	20.0843180853242	11.957884058017099	16.1059280465269	50.6196383040931	56.7469289310883	23.9579329131908	4.17032616822032	134.396646514307	185.49254549915798	2.57197078457197	6.019512637866219	22.8552850961717	8.27878310582495	47.2128265302439	365.826854945758	14.885917465957	129.703173540459	365.48801746004096	110.256974670292	43.18073684098449	61.8693537117867	114.755563594237	341.953461989601	23.6829341683777	26.326505964732494	96.5294498861644	6.62687647078104	224.65737409569599	226.32931899919998	16.9680114304137	224.45775880801202	20.7976685281591	6.66894092575819	137.704970791689	13.9590787686761
CFH	2.42345440543862	0.0182771325855195	0.5385215616200161	0.3009107343875529	0.0379043358636769	0.0467477511024937	3.12886349006573	0.698910600106105	0.0903310624665917	0.190629312256664	0.0569223019952134	1.2830984734865	0.37168651266237296	0.0501657182793046	0.205365198317023	0.28407867639608003	0.137863083920451	0.21319298466893	0.433022481814521	0.5376232683163211	1.26629464023652	0.702595398625336	0.4577624585320689	0.236473349992191	0.0570939555802888	0.0175309070651219	5.473769245232218	0.582091889261087	0.2812555410205529	0.0225446485504337	0.41949058146485096	0.243236682081941	1.00589369708095	0.432529056152997	0.30316293182913	1.23951217424689	0.30841476931797	0.111058486509529	0.110783067746007	0.167742678087325	0.0837289747347298	0.297492013369162	0.635426441699074	0.0576152881194837	0.588581608602674	0.0335149771463858	0.0452890964230103	2.42687168238506	1.035564575238
FUCA2	4.3567497756547	7.376542551305128	3.968614680979581	17.898342716804102	2.67121807741634	1.43021282315237	3.102020056215	0.949285335867632	7.686979086719741	0.24453512061273	0.431266616972505	1.1906367271233895	1.41607029491078	6.77226288369143	4.30934717890885	0.77001401558739	1.5218214681636202	3.31265859261611	3.84810389591532	8.62667083491588	1.93750767706388	5.54539821524269	7.4400463642969905	1.5191605708872802	1.36407413894827	1.70348606692501	3.85474373700379	3.1046782515365297	16.6094444171246	2.08222437922928	11.439213829349	3.70034684485017	3.16422890684055	2.05788855770303	4.37502140281407	6.033005490647019	14.153582178564301	4.808139826116821	3.03760341053034	2.17426219906096	1.34013022524569	12.067577251783801	22.303128021057898	1.25115066035309	13.6021506958848	7.61769480776518	0.8309783447029029	26.6554501216943	1.29132051635365
GCLC	1.8480051051706896	3.368428029388029	6.33493167338142	5.55303639520382	1.95240536675862	1.8379709911302096	5.00989132310616	2.8392582922664795	3.47276271449734	1.45634667351339	4.65577848221191	2.782318005121029	5.62620381950459	1.56676320547294	2.0851958730818896	4.59696408235091	3.26884079934869	5.1973859548855	4.50989330134089	1.86901317274591	5.15246209882312	6.00462396439108	2.74310971339952	4.6465223511924805	3.21363842804438	4.13665735654126	5.90852813946329	3.38129258791348	5.00276947022404	4.21173955012247	13.451325211008001	2.72990345320773	4.21221149553842	1.53934850772048	4.1249101539389805	4.50936830126434	5.6386615526948285	3.2633959517719604	2.95899006333708	2.94012404329561	3.16174300517645	2.6741153409703	7.244577657345212	1.18759543675918	4.05618816412372	3.84329442036287	2.45508065646182	9.74264712224662	3.7153635593796497
NFYA	14.5175453689423	13.8411511710249	19.1045478163288	30.862973896874	22.568160513055506	50.450008004964104	28.4517227785325	71.4796476546614	18.0852358369007	46.604264932105295	49.422870857084504	26.2491929198032	20.7555912561406	25.166494598027306	44.49041271614679	25.7586888688387	22.0725824834479	42.6994007258678	16.043518384091403	17.2193332115449	17.6566080778197	26.203467785668998	26.2973756479073	28.978924225565706	29.902453614341606	31.5102989231688	29.5829890804043	25.8707684981459	34.965632240225396	19.3616145215933	26.1577331233919	20.6316971017934	15.0729691329356	13.2595911959301	17.389046254370502	20.3729270480797	32.437731751375196	22.2199463504105	11.694348243583601	21.1453008403472	25.6140287687086	22.9306309693424	15.523975822006301	21.936043130835294	35.0649887188841	27.022175851855398	49.1364838517643	14.6500451842349	47.1764809407001
STPG1	0.082285717219323	0.859981930211328	0.8920757781442021	0.41265892712589	0.241828861167625	0.597244950880388	0.6472011628851789	0.5592528999717521	0.694360919810822	0.798138455991783	0.535665547239058	0.26916852340358	0.569124501588067	0.40588948110786105	0.398379412086462	0.872323675552151	0.43283785702609295	0.6763568824729329	0.365327322015799	0.129525422662167	0.0754358204021632	0.732927775103851	0.248554451418728	0.182503424002182	0.0424967933969133	0.441794924434574	0.572006989970999	0.257355246910942	0.704656560664639	0.287668761905428	0.4303556388938379	0.218228187297036	0.22713908559473	0.908703364235337	0.49922575790304	0.277829043045697	0.35418234699962897	0.28744617484804	0.951866637662706	0.27727772772566	0.389715221029139	0.34968453449599296	0.40889555977846	0.404342751659824	0.320751389190492	1.64377849887643	0.8606387861220479	0.5719374676225749	0.473867249084498
NIPAL3	2.9482854544995805	2.83337863252834	3.931256102108661	3.049489072361589	4.46043084493505	2.90149499611052	5.48294311932406	3.00637151850673	3.0488129130961696	3.09841105589585	5.742357538024058	7.00796284894482	5.18612339805676	4.60759934799279	3.4161076985244705	4.37693167725301	4.57693716037342	4.794883997683732	5.408278558128459	0.984231006775538	1.14839483286541	4.667463671521019	4.87435357225807	2.5359107155609504	1.83671668297721	2.99630460848107	4.30618268844128	3.92754865266793	4.13926875722438	2.72950766509633	3.15638535789175	1.89327274963026	3.80138525972926	3.3510385417888	5.48800668566696	3.84712463052388	3.8231319321154302	4.800470198944732	2.8329798382653304	4.37020507532054	2.55683601770163	5.160471128336121	2.4660482685165297	5.12761347714716	2.986894276335069	13.562784665271199	6.480576570839291	3.6007104304201096	5.094159713155928
LAS1L	13.6258381771651	16.8249197293888	8.525259801936329	8.27320936892517	10.817639063080401	16.9431239255509	12.211205238346	10.4079505433736	10.939016119012802	25.8902762154277	14.2474184504807	14.0417711827966	15.032391159360001	16.2532043576483	12.820689149841002	18.1402025845503	14.740565368380599	13.5555288384695	9.79796398698463	12.355079506303198	18.3465889685924	15.213087743318999	7.96746430547897	11.9282631349107	16.6686462210934	11.3860089024109	11.715541757955	10.055557767387699	7.442338447081339	13.010549351859	9.90362546675713	5.84884340610078	8.92726333668378	12.5673284889381	14.4920818279849	9.775024126749981	5.56832408927412	13.635737724681402	21.6444464329835	13.707309892996197	11.2147919892277	10.0468903611857	8.12665926027181	25.9449714109066	6.62378094955926	14.811420646981599	11.408747420754	11.6784775569346	14.4944919989532
ENPP4	1.4075039261486102	2.29199138910369	7.20121339398835	16.6815720056576	2.1716637905358502	5.21864804979597	0.8416019560696651	4.85685614772288	6.20941347910119	0.6129569778795511	3.66892366566531	2.76718788253795	1.39765653924235	1.56372359423215	1.86906855539314	0.6238815825402291	1.6204490256405202	4.594532947315151	5.3162740742151	0.191222457268958	0.8027435201835601	8.56161498602256	5.984428105518039	0.5284653087550529	4.73419416019997	1.28625103177576	1.47465612731053	4.61502235494506	8.03670376500785	0.4283556043214671	10.8947557363372	7.70558842237418	3.0394677154632204	0.723042833845875	2.7591447221155203	7.531344189979861	18.174954080272894	4.60838422450051	1.08132040509752	5.03349201453687	1.36170219481376	3.2326688383991	6.44336736296098	0.904638715453024	15.240749790049	0.695576504050717	2.87087983457767	14.1128225819359	5.356179526121982
SEMA3F	0.13436741938989	0.20050499210710104	0.0184544298728546	0.806288449302402	0.287875812317326	0.0986221593270336	0.22733000248580604	0.0743429346014092	1.1606230692253798	0.0625588838140265	0.296214766210586	0.11754430538923	0.0451661497069461	0.0885148140173824	0.9320773975373772	1.5092220338512	0.0163281467857885	0.133081468596097	2.15882266472764	1.31345783580539	2.24445491405819	0.432730336250188	0.0164378906135371	0.12874319450332194	0.0856527638626794	0.340256161939971	2.18648511324659	0.0344707282776158	0.00533353134382675	0.27268700735810003	0.0792946721996469	0.273679068318471	0.0381501146073205	0.205310702841998	2.9316627328694302	0.153382416751706	0.0347014545668582	3.45480627281633	7.73496076129164	0.0360315291833961	1.3874285106271398	0.0	0.394457102010772	8.357943300459981	0.489785941524617	0.141410841720531	0.99366679957531	0.362223483468715	0.95872086632322
CFTR	0.0	0.0	0.0	0.0	0.0	0.0	0.0	0.0	0.0	0.0	0.0	0.0	0.0	0.0	0.0	0.0	0.0	0.0	0.0	0.0	0.0	0.0	0.0	0.0	0.0	0.0	0.0	0.0	0.0	0.0	0.0	0.0	0.0	0.0	0.0	0.0	0.0	0.0	0.0	0.0	0.0	0.0	0.0	0.0	0.0	0.0	0.0	0.0	0.0
ANKIB1	6.60655778246635	16.859801432047	9.58530555283893	6.476663642423401	10.5988248603303	9.72899847061691	14.9095387665875	9.23855526513094	9.56224091515282	10.4658111034294	12.6172280568998	12.1299869013034	10.351048344204	10.0190621481831	8.31782461521393	13.8436866141174	6.8012543113526105	10.0054466770842	9.446047189681721	8.08960385064163	9.63644218942886	9.68651729517175	9.5372616127116	10.422513424634197	13.520639141779899	12.0842969537241	11.4497449769494	10.105020829618699	7.53482243332806	5.380303717549139	7.50954564422072	4.64746985739998	10.207705366250199	3.14006266057936	7.04188232633508	9.72015772902049	8.05351144685682	13.972727990311801	5.30946757984091	8.3509887098631	13.982789772767301	10.5151366664767	5.72428242882213	8.0174007637782	7.26297676889716	12.1976895255636	13.7501700022143	8.251186762600911	11.642371138561805
CYP51A1	4.32182276671758	18.539856655576802	7.078955097159032	8.276814286673691	3.9149062053079504	14.360785943989198	13.685185090728	6.62861744278643	15.9323528321048	5.4324829990626915	0.21896294972655705	2.96759849759186	6.4511044418179	18.3937790124726	12.233984521907301	13.438160018142801	3.6843128376468	5.27777950011281	0.677241420301459	11.6882379723408	12.165897644484401	8.530711503737791	4.19612597114581	14.7714082445076	6.97669855476817	0.310206146693549	6.54780374736467	7.69161538867246	4.10637782243365	7.458132601361232	4.21357308608893	5.56716657909067	3.6954657865941503	6.17689088754338	7.35006365528982	6.799540906815269	0.466642295486909	8.42377575934904	0.050026197722726	8.72150872528063	15.9429671819739	7.881172477822782	8.62245821989665	5.1164558901135	10.1601315029204	6.33651736910215	16.6573005142139	16.971456778023697	2.40170543557252
KRIT1	5.31392042524178	10.685935912234	7.26743569056064	3.80799927222458	6.22454537704279	6.99349634261154	6.52821975411628	6.384461938017192	6.34277418982792	6.87547601502119	6.84724302400653	7.34652928880746	6.519323917744019	7.19977184661487	5.6072903978898205	6.34674311561204	4.11208611874352	5.7205550888768695	6.35821307395564	6.6337727108909705	4.78377688299717	5.08856264829839	5.72422073477051	4.5967670440509405	6.479574981387088	7.069647692824639	5.485472815262481	5.88126334684049	4.35217017348614	3.81814554403343	5.31788291262369	2.8341101923069	7.31523528173757	5.23931505978304	5.07374760085587	4.66981415408707	4.48996027563342	5.719514496301191	4.761675842750758	6.26234415557486	6.8003382819791	4.85660527838324	4.46359739199763	4.98509952165072	4.07291428958267	6.30674727104257	6.55740814594509	5.16719712645504	7.29605352943614
RAD52	5.99639271401829	3.2233081009622504	2.8183885622277405	2.58675926578485	2.26823106442058	2.60858524310786	6.197500262916041	4.7752213064679	3.57350389754418	6.09641790542343	7.77782485286278	9.535395492295553	4.593183558289692	5.92281183708606	3.10222108954556	3.9096509898527794	3.9417317558173504	5.9533731891516615	3.73588935289481	1.56408012327505	3.12754437443934	2.87296520792374	2.21973945652169	2.4767039945105203	5.30699284534191	4.02714484383034	3.28478855371636	4.01450658832588	3.6983201433831296	3.96232336606831	3.08972000904266	0.5499563556399649	1.92848561055092	3.44114406092492	4.9154733067835	2.7397421838912406	2.68392079899592	5.55621182079965	2.59627658723928	4.473947451841171	3.80686403070225	2.36296881632606	0.462384445790581	6.5456439851325	2.1514255709188	7.91113108946908	9.73076560194302	1.3019823905634298	5.946711303915019
MYH16	0.0	0.0	0.0105907418621845	0.689068902713068	0.0	0.009055662741314679	0.00724786343214219	0.0	0.0	0.0102576221416054	0.0183776815344464	0.0	0.0268802365872144	0.0117791134060261	0.0215037715317449	0.00957040480589299	0.0	0.00377153643185856	0.00367904512360876	0.0	0.00985133160967298	0.00860044849257744	0.0	0.0	0.0	0.0679194092494455	0.0110798546726994	0.0	0.0	0.0	0.0	0.0	0.0	0.0	0.007054258545126491	0.0	0.0	0.022817358808902	0.0	0.0	0.0	0.0	0.0	0.0106293805461776	0.0052785234242252715	0.0	0.0	0.0	0.038951974144833
BAD	30.767546095236202	18.4631409328075	14.5480333255414	13.713518690581601	6.492143907482362	10.7896984450368	10.0229782567986	5.96564617551158	11.7974008785609	8.52244446170884	8.58452385004437	11.8926155057567	15.016404954227099	12.929133833635499	8.827224771938619	16.527291566043402	9.20405588960714	9.567754185847688	5.77376374572904	14.4324852358761	13.5323381896611	10.2261447441129	10.759921110489099	7.89375178559997	12.3124719722867	11.7319026575177	12.996926850105698	7.56457575675084	14.6330053979005	23.9387737143077	9.9541873016928	12.348436015684	7.41983246762349	31.4710174276434	14.847768692707401	8.36676038502465	11.9130621770307	10.989377038564	25.9783389207024	8.9154769137964	14.773408940826599	12.6291641357958	17.1361934162317	17.4794645097454	13.9754748645399	11.467376068801	8.577162422347481	13.557070324089699	6.90407777793335
LAP3	25.335230040811897	50.67123747895229	10.2237882792865	60.427648794678	11.0795074734418	15.260596471628098	61.2073468982635	16.9799943533643	17.074510843492803	25.0404003886418	28.9540421129183	14.554961538118803	43.6967469549096	16.6933641870968	11.018353571491401	56.394980348932506	17.3369609517269	16.490699773717502	6.958056055448232	38.0650891976119	27.484877703713607	17.0897785089572	20.511731189461	18.0895310872835	22.5382349273623	16.699613220987597	23.0843058979395	11.441992846810301	9.976228761745501	27.9441663321877	10.8974941846681	7.01171105616146	12.2741635396619	13.314316207671	17.1617343779141	7.236002932633599	12.7205814201193	18.2554604501993	49.2183667810938	26.6394429434529	22.3911710442188	20.7918570940462	14.003898011103498	49.687755009203904	13.6420990393525	20.6026791678306	13.6859307653975	35.69721300213129	27.633829715077898
CD99	69.8379557921859	0.0	4.12031235236674	0.0	1.18098963704116	1.21094044579571	20.056754518668	1.7527833792995602	1.3923674522919398	5.0205739426428	0.0	0.0	0.0	3.2802369781828906	16.773897173659506	8.954267476703619	0.0	6.85506636188241	13.474216499458196	8.83738165530705	0.0	0.0	4.6539397136198	0.0	0.0	0.0	13.420881085123	7.72765420406772	0.0	39.4618595287745	0.0	0.0	0.0	0.0	0.0	16.1726028014175	0.0	0.0	47.371941907721215	0.0	19.9788155904058	3.44266518035313	0.0	23.514885403557106	0.0	22.6312246062747	2.8420419595289	5.35881063502225	3.4640596776050097
CD99	90.3515204828264	5.960205667931559	19.089100052956	14.6256387033431	4.5280095949336	4.04038705377146	46.799093876892	2.51593344612942	5.28122531904415	5.69087161314595	9.41245795989988	129.978519620243	57.4069283235691	9.236657971200321	27.7734791205475	37.8423413203705	16.8410297406473	28.4338359738937	39.653649549274	28.201459005594696	67.58075942245871	35.138495499903804	24.369225845468893	32.523737585827796	61.593483444366896	26.2377919229881	39.399564085907706	14.8446296785673	15.646172200381699	78.62132932935921	22.9452609393747	16.151152893571695	19.018889675752398	55.4823248170733	91.10257266103581	30.478647676788203	8.29647156937237	46.283997821522895	38.7309637554433	45.5046384287444	68.238088126413	12.5399756884359	11.308799604195	84.15127417305841	23.025923160753003	35.98144628069829	6.443408106718191	19.7135585447461	12.0989237644817
HS3ST1	0.0837281613095609	0.0	0.137754190116148	0.08156189429776801	0.0311429874522174	0.302150175266427	0.17522526267597102	0.0193021655621466	0.0383059984184857	0.5713911724223161	0.306593777575765	0.052821057992611	0.17590195439332	0.0399681873580667	0.00304022163305795	0.22460995643101	0.0264961790141949	0.0	0.265274740489716	0.17298220367504902	0.150421287467348	0.0218868979055895	0.0604616642777766	0.0752095751184569	0.476045331716348	0.230460101754541	0.830234050952234	0.115602505597422	0.0900107839809019	0.0576275784399451	0.0551459440919631	0.0388593909126369	0.0742888176576712	0.5663786376114051	0.598402268246305	0.110621466523759	0.0262785146419548	0.16590536882437698	0.284937380115938	0.297358943715577	0.0	0.0141696000052152	0.0560085315237387	0.628166606092406	0.0402992367356152	0.0122384886284381	0.0354385330353943	0.0325545802720607	0.6801223372570171
AOC1	0.0339151237434942	0.0389297188569709	0.12809517053221306	3.06589397472337	0.0269116819743417	0.5376847114908421	0.21517284100349696	0.0500389124667226	1.97988202447306	0.0451149392239228	0.10608737736196	0.0	0.0316672243267262	0.048568820771317	0.0	0.14732350131637698	0.0154549496054293	0.0746456494008325	0.0242716920445612	0.0640626959715076	0.0	1.88659069285492	0.0553202650634099	0.0	0.0	0.18670140957821305	0.07918831628916499	0.0362525572410595	0.255780765188729	0.400161616203108	1.64404326524514	0.6260211873601469	0.25678166400966296	0.784521808597655	1.11111674307342	0.79042350111016	7.34283625601882	0.0430092893029722	0.8976908722283978	0.0	0.0324254706739433	0.10331228037275303	0.63004890134113	0.35062501623819103	1.68895909097757	0.0118976415994296	0.0137806220250082	0.5485639742322229	0.240916024710508
WNT16	0.5244874136567429	13.1581495576786	0.33425190332057503	8.964280639710003	22.9687907650765	0.0233309088682482	0.19606980555493	0.0879360299966668	0.167241555850519	0.475697226816951	0.0591850681361076	0.193848931424919	0.118721044926864	0.204846144076672	0.13157993535353302	0.221913761436644	0.0543196022896706	0.123891043102771	0.362558399915632	0.0187634611975372	0.19670167507439104	0.17449503699393398	0.0972172305158454	0.247459881640606	0.237454181066918	0.0583289371100562	0.0	0.263328624116676	0.20503375578983	0.121892366817947	0.10886705935883803	0.0758717361962856	0.460657179414394	0.0505938241378412	0.763329560070563	0.22048461340491105	0.0342053144893092	0.365315421763358	0.685111638788093	0.707790566571844	0.0284914981289428	0.185590720656543	0.0	0.383395851089212	0.0611978809496117	0.20908355457821104	0.153376972096966	0.0	0.18816643760069104
HECW1	0.5007103771724121	0.023146444011694	0.0	0.0471436723678434	6.79052708893844	0.027324035359154	0.4084089125211221	0.106419318971208	0.0153285844048138	0.3977172460640129	0.0249532911599038	0.0391425035058668	0.265914693524024	0.19325755106767006	0.0340642271027989	0.9760489688524948	0.0155506996819227	0.0221910329088278	0.00666056335690003	0.27468576134177103	0.005944968158087071	0.182951011568442	0.0	0.0156053196868002	0.0296634544959663	0.7599714260281158	0.62684466649368	2.3398438460627	0.190253397440023	0.524897175265452	0.353076507490846	0.0	0.15414270681312	0.00395020313325951	0.397499495959242	0.0	0.0380566340755113	2.22919291520532	0.012668995462038	0.0837843406882596	0.0111226228791854	0.0340207672891631	0.008538078463867891	0.0	0.0	0.016324571753217998	0.0548337230027021	0.0077197561479176	0.0352594332158538
MAD1L1	14.153048518803804	26.842775234639	14.042825666070799	4.04345018158263	7.978036982443879	7.43351799167536	4.375227395467831	7.241744916771151	22.4699273566467	4.369659542231871	4.48883132539016	6.08370005693043	5.95260422605083	7.19275349602553	3.9111568257363913	7.7920479811040995	2.34600577213878	3.079489230717169	3.38909362377567	2.6979521501494403	4.955692154892531	3.43989331018969	3.97926394604941	2.65970797012867	7.028696308223879	3.5845431127584098	4.41707524803139	5.3917972093796696	3.09729894478809	3.45833505569759	4.08686871336071	0.8734379456554959	1.4981949272132298	12.786983744368	12.322772518649499	4.11235301802075	3.1965079286407705	7.05185780239493	12.257857646649699	1.83474169836126	2.7011358890045	3.70112695903857	2.56304878542398	7.906272427013849	2.41283861023133	2.6586868151732204	4.07436765291976	4.24422022794348	5.60657906690058
LASP1	36.7125388288358	3.4400470369156	45.7067105870244	22.6334810163645	33.561340964222104	18.0619893701813	40.2191624933806	23.6238942797787	11.505545145641	30.870758123898398	27.6925165213836	29.196796375931697	43.39954479787	33.6392123662496	7.18681311497086	26.7537713858751	21.7756394990094	31.286023866410197	22.4051951451616	44.187401051304995	8.43272916153739	71.6813058015723	49.1374791948402	8.768447179927401	40.3093554955656	34.2800675107384	8.82456314735466	30.144761720353603	27.32898288103861	4.91940929927596	15.089641199772997	37.965739706502205	24.475318317297802	34.6211080894794	42.802546426774995	12.4284964459089	37.615944272354795	11.197813531102199	33.6811072586614	39.4728620671771	42.557977928597204	28.885354710532305	68.8366206762972	10.918485847677903	66.2626837930914	38.6311789039328	28.654653755195106	20.0455382563179	23.4849622048912
SNX11	2.6758299028610804	6.350733363424809	7.90336803695144	10.923892754182699	4.96572027325557	3.32083072916044	4.48122271065311	3.9201033538613914	6.7199576008622515	4.784235374161981	4.69289336270437	2.93448287722477	2.37758152535729	5.681005801562848	5.484897909473831	2.09794455626257	3.3160967337525498	4.70332452484661	4.05389758308328	5.2989762764319295	2.61325739973234	7.754376390822119	8.98302307484185	5.8582080773386	3.990599916623661	1.8478917846513605	2.50634956990549	5.6359194634626695	13.7691989322737	3.3608781811582404	6.549246099014901	12.041176972906197	7.00335315664292	1.1983131813546102	7.08824164338403	6.76268813002303	19.9622443015612	4.2416748678299	5.961993194453571	6.04151478404501	1.2894654727242	15.893214355267196	6.93709108252588	2.49120727011521	9.22306034091852	7.17271396817258	3.80687581571158	9.695454970715561	4.17852639779894
TMEM176A	0.186499041120394	0.0	0.140878899084032	12.1358113130755	0.221980741738315	0.202590394176057	0.709940417599115	0.398987290545705	0.443685442088335	0.0620216880904087	0.0888950531590476	0.0439247110092583	0.0278620571355539	0.400619436215523	0.240537753852769	0.052079847377710986	0.0679893325178736	0.0889364519943961	0.0	3.89269777223936	0.0536085836602308	0.5850197222032559	1.27005909662116	0.205496650898471	0.29721041012459803	0.0273778617669289	0.897709348899997	0.430601556517102	0.273904522236524	0.0	0.3144550622749461	2.11297439153256	1.06785575805227	0.8232373294283879	0.7869454505645491	0.6150197208429079	5.83597558962378	0.41980134034060096	0.428761267185186	0.014288849980613	0.0178307448744836	0.16664664026841	2.22420995703478	0.0514155905318701	1.02450568142508	0.0981375786803682	0.0530456845506786	1.58562226012745	0.600574017232506
M6PR	16.0549673785202	12.6443726847441	19.8555277668598	16.929373166173598	10.7431434441572	15.6818069435304	21.9508175281494	12.3762910167694	14.9486264953318	15.3811866127428	15.475959252497802	17.7039479777353	17.4904413401374	19.9300537074407	10.8259833038623	32.6917864825866	15.8918095142761	14.637182451398802	12.336492009849	24.984451428888	21.5542345060434	17.430395814888197	16.8911209326945	13.292840771777199	21.1508420451149	15.128622664133301	13.7747060950178	15.4909593928197	21.0009470365483	14.2905716378454	20.288923495964397	8.07063636486369	6.642085709049961	12.1761623333175	18.4356179751268	11.235843183127804	19.028115901614303	29.687878762865	7.97765053994059	16.664715059293197	7.5054156119954	18.234387902945603	21.2650578981046	12.927933932053499	14.709614845957198	26.193847745304197	16.830733033210002	28.1539910467492	20.1698465013929
KLHL13	0.0557173563776838	0.0	3.37661757846964	0.126643538734765	0.0368431447335968	7.30113446119458	0.0294580031504144	1.60644758336171	0.0305891198168525	11.2040105632392	3.6987218018587	0.0	0.0936439231644229	5.10929249290134	1.14266488445516	0.0288130904151831	1.75756027029422	6.97976907990474	0.0731035696808263	0.0482373844219085	0.0326247473905333	0.0543750824142634	1.48820465032533	0.0177950639173143	0.0406967154376181	0.013632081535674	0.0767222683028524	0.0277934541666528	0.0995230991211963	0.0	0.152660209829835	0.0118213445484117	0.430641567695427	0.0472972195291175	0.146541285810482	0.10894820397162197	0.135900364483946	0.0323847691758596	0.0280908319829905	0.345065598174951	0.0	0.0603471150157668	0.174642097205856	0.00640025806527683	0.10965314140649303	0.961011852748426	2.10169582796525	0.0885801390587259	0.559966934912277
CYP26B1	0.0	0.0	0.0621562861380634	0.0	0.0	0.0303697254420587	0.0501331028246988	0.0333858825750057	0.0	0.0	0.007704090225174691	0.026103327761719	0.0	0.0	0.0	0.0	0.0392819722772759	0.0	0.0	0.0	0.0	0.0	0.0	0.024778251512384	0.0	0.0	0.018579100942696	0.0	0.0102650537448885	0.0	0.0	0.0	0.0122374511861036	0.0	0.00887162684827773	0.0328004228755394	0.0	0.0	0.0	0.0	0.0123624127474735	0.0	0.0	0.0	0.0	0.0	0.0472855321647738	0.0482638692567839	0.0
ICA1	1.08895121052632	0.4979517373570739	1.90141663742512	7.109794422475638	0.774514128858937	0.8499464912461479	0.308929974195205	0.37227393243725104	3.1933399813063503	0.0971592670241189	0.2808884790115529	2.0508860203694703	1.1060532000436	0.7721199188570921	0.532350092526187	0.152456829483131	0.5406077859932871	2.5964599195095497	3.09351488308108	1.41100613387992	0.156932001713542	3.4158778020941902	1.73832292254751	0.0445341244799427	0.7354222959474119	0.667694914745791	1.6982394059509	0.760859732592044	6.45203720105199	2.3753947561609703	4.8812724725279	0.600137198207113	0.584424129217979	0.7947468127521959	1.42594187032637	1.67172245356772	7.95104391623537	0.39575944848682093	1.5305407450313702	1.27690612093287	0.7554477259370219	0.916939684957595	9.441741309681479	0.18305550714654106	7.104217984953	0.377352355065914	0.0755436597103049	5.92068974325846	0.45280174244996
DBNDD1	0.5847077764589089	0.4712627595743461	0.28813331617181104	0.268968264187184	0.0322198722197504	0.0238422312291679	8.26274887522584	0.3544605742633329	0.123845534266264	0.0855215775478328	0.0524178837643774	0.6193388181521899	0.116267823585232	0.197705817201113	0.0613342980470081	1.8478145807234096	0.0370067171516353	0.0248247550362471	0.852401965487306	0.23009619542427495	0.0259371106083104	1.94169889630988	0.618164414617974	0.220462307732029	0.479924092278685	2.65252393780884	1.40023831525541	0.115741831675902	0.956304062455606	0.13414559978115	0.16545317936949305	0.0258448493993609	0.26259690311320105	10.3922312583496	0.8868525204576859	0.6909714421846589	0.122342364660572	0.111567407108608	0.5158827644936339	0.0881443992385779	0.724662908787404	0.29685622553192703	0.0682925984833015	0.45243385522577	0.23625881987977804	0.0379850398465612	0.126490635393813	0.0336802761181064	0.175197838624329
ALS2	0.7156760444566991	0.6560541546097529	2.2461514593412404	1.46694005303924	1.7302886293508704	2.02272140207588	2.49845302713643	2.68562937214576	1.33471125269629	2.15897329869148	2.7594507859055097	1.98155717748164	2.07897178347498	2.41989798865819	0.8532280944303141	2.84897754096295	1.78541042400967	3.1950073334524	2.37194750080846	2.40563463431616	1.0615317885700002	1.9513563187707	1.60360930075649	1.00596069149015	2.22263301209738	2.5079542991946	2.2583895746874902	2.36937656197954	2.21689216483156	1.08777713269556	2.1656661429759	1.1071836422129	1.49046774157132	1.09955047116507	1.62824695363586	2.3185665367936497	2.8745834326520403	2.0798728628935303	1.17266494113841	1.58737857023321	1.5888418500569998	2.44251161155236	2.80689431747196	1.2952321446755102	1.63619611346714	2.07694204573848	3.27652969982149	3.0866692063047405	2.7301908131873502
CASP10	1.8878484484575504	0.0979647571130933	1.73187343487564	2.82668016522067	1.42893309848284	1.74895223772972	2.6532130992281697	2.0556522642653303	1.3338134700918602	1.41628132845071	1.64754778142634	4.64616674030631	3.36606506742889	1.32243220993114	2.5168497596934505	1.3664139793435002	1.07340910320878	1.90659803736783	3.88764911265154	2.07558750556805	1.46103969359232	2.33806157942612	2.43270829211854	1.26339976909691	6.30064261777434	3.0162770079349204	1.79652790403348	1.2625928795966002	3.49608978386388	1.51048106774219	2.38516006437346	1.27114616094266	1.5306356875269398	7.197720602483339	1.74791073707129	2.19744054398055	4.23191500263415	2.05367941270031	6.015382887440491	6.89196858084381	3.63923203055363	3.01923861969508	1.8986703687184	9.9173995116781	3.0539981737170803	1.65567317427935	2.1431170669521	1.6636008457152802	1.72445451210993
CFLAR	3.9682266894259	1.70860577367928	4.31359265488519	17.8373201729853	7.8754123930853615	4.28798005007125	3.95729732199161	5.27339216105996	8.10869090593542	4.896457075665071	1.86141739023217	2.85258216307692	2.63103454375754	3.81550813633661	8.15209821848649	2.98593905152244	4.95148745043616	4.40842459311799	8.6501766556676	8.99900907793757	3.25601256677256	11.305155442456698	15.023117587510901	3.1122394386486603	2.35030942082232	2.89868272438241	3.2009328340019603	6.0918410777773	29.3900478083393	4.22734726030511	9.45667364667992	50.7467866220099	12.5504537105356	2.4463292219987203	4.66802418199831	13.6355813069165	19.4967279709366	3.3774776448787303	2.89189260665134	8.901445333128109	2.60632756939844	22.1924111075942	18.380767739512894	1.9017241193910104	20.7874710001673	13.2781850960778	3.01591785129684	10.166940997449	2.85789987960217
TFPI	0.23028699081940696	0.00635424470330615	0.347835440021567	0.198444763166436	0.0614966623774269	0.0568832813110099	5.853543793732389	0.16130864030804	0.0526786505767847	0.489693895547494	0.415582855761109	0.5904316178053559	0.00413506798106201	0.0380523484301553	0.0231559308606309	0.486085985440416	0.13790272716052698	0.576705719507245	0.17629611114217494	8.11427273051712	0.0636493240179691	0.6343943080116071	0.20768003896436	0.0132600874311301	0.0683699386974988	1.40790139954292	3.6728003072694	0.132546826324559	0.0483414452652189	3.72822454337493	0.5950291619859721	0.0845638883198484	0.078586500381991	5.3875987262207605	0.0930540047618886	0.20537190673912695	0.190620021330212	0.0263254741593231	0.239462472276104	0.0318095855702096	11.095932952046	0.182120306025712	1.1071039311888302	0.00763069866310878	1.48354446452957	0.036897517843954	0.0157452488631304	1.02395342446793	0.6414043526396221
NDUFAF7	4.575255161745191	6.21129653277083	5.97643501746567	4.98284867792856	8.25875367238445	5.44911876475832	6.0974740516558805	5.18203580548969	7.2026853111366	6.4795234787980105	8.03726416817069	7.4579302259119	5.850791610956099	7.10656963487905	5.9930754069703305	6.25483579208625	8.02888653421424	6.66507343798241	5.12249041392714	6.03884345263053	5.00326224264284	5.65310117736017	4.92503395130396	8.015316441878849	5.958116282078309	5.41668295516032	6.7756088115402	5.94615814137072	5.86561646801868	4.7696195759256605	5.293109407228848	6.82816532249541	6.9170340955503615	5.020636773606251	5.06938997424019	5.64308096967515	8.55464516062618	5.9124520134652805	5.394218374586999	6.55218914289722	4.81410332230958	5.6484397588579	5.36884300990451	5.96151520350761	4.85104254447144	6.8413101151586115	6.54564070824891	5.23731061120212	6.73445154794772
RBM5	18.825731453659	14.6131472103448	24.2731639976147	15.669710783364598	35.0652070511554	21.6886759958436	41.2787533859839	19.1612074461715	17.5900673787559	29.749915639646	39.2403413410488	56.7391000469846	26.0641124281147	27.492355440003	42.9317587231601	17.213954250088698	26.391449137937894	34.3634541938304	30.6059920131155	33.2888621516705	15.8335404436214	17.031797735446	19.919760783607106	35.0730533961463	23.3754875570779	28.8855123985218	20.8960464105393	23.1589498344262	24.1689510987853	39.9981290404601	24.238245993172306	26.078837990505	17.0685179472802	15.580533500103199	25.415876792786797	21.1633113701367	23.561896755557104	30.135969917399997	17.2559436775691	16.4848249296394	20.3735146284561	17.1778952192219	16.2177624506593	32.3211919960425	19.9711310496211	37.842068275261795	32.400803711044105	12.700307912444401	38.4781161270303
MTMR7	1.29541674034388	0.816535119304872	0.6941827717357699	1.3567258377036002	1.35173711607381	1.0854530234431	1.4582004476473898	1.08407050374644	0.818759845069578	0.818645997343567	0.903440245617591	1.10223888697453	1.56962656338352	1.1259441637470702	1.40296486315934	1.77736010314614	1.34214161284778	1.04720835509501	1.6612375645095	3.18242168671392	1.5664622110371798	1.18617477473541	0.923675949981958	1.2376071394468502	1.08143105095603	2.44577409277178	1.44239780732712	2.09305353231442	1.4972672882389	1.00276989209548	1.77150242832334	1.0902400522246898	1.48377770849695	1.16003576452768	1.22016882828831	1.3682121400891798	1.1441796190835	1.13653040269231	0.8918859428005931	1.3876343999035	1.08280852935308	0.977020815602092	1.77745897391439	0.738647335016645	1.17251182530711	0.840583491477482	1.30829979261902	0.8074321160369592	1.02835348253643
SLC7A2	0.0262500054537881	0.0	0.0	0.62009308832046	0.0	0.0	0.115654078852677	0.0272318028376775	0.0	0.0627442937163577	0.00977508222118939	0.0276002927946492	0.0153188445066921	0.0	0.0	0.0	0.0747624633664284	0.0240729465156048	0.0	0.88321427675633	0.0157197592567255	0.0994970164856351	0.0	0.0	0.0	0.0120421031453019	0.8280185874434342	0.0	0.35491699265257	0.0	0.0553249969148634	0.0	0.0465812658051685	0.013926902128266	0.0	0.00520221760660436	0.0494321964232597	0.0208055056666117	0.0	0.0251396996243347	0.0196070524758316	0.0266542633874193	0.0526784860061982	0.0	0.0884408085981486	0.0	0.0	0.173507745034245	0.137260334697106
ARF5	49.88678690574	38.2296522999331	41.7123051532205	69.5436281336511	37.9922168067581	42.8746679046445	30.195149101638798	30.288156146665607	47.4154971775477	42.0427725461189	28.4318711011694	27.5325624323035	35.910611564223	32.3317929364369	32.4507426550569	34.6067113835065	18.8795293209574	30.8254492340307	34.3033885097162	46.159471683956795	37.3361509480662	43.9888670636576	47.554087972831404	37.6874150650435	30.718894429137002	36.916560082792394	31.743042956588006	24.611533348109003	66.4999008114667	69.6437856280321	39.4807893566171	39.578023484309	33.0225440984876	76.23505143733279	40.127413385320395	37.247778294730395	54.5230838695781	24.298386684204	51.7105470583988	33.2803562275167	37.5721835183611	40.9569958901429	40.24068310408	43.19915378146671	58.6662671303395	35.35022056617979	26.1752985766147	46.802406972853696	24.252911333964402
SARM1	1.9620135773778	2.24094021677598	2.9352863354616	1.60636107975896	2.54843086575576	2.2646759641426404	0.9323575157106668	3.3406347453177703	2.74845682379178	1.5205176733988703	0.41227982699606	1.55015099660876	0.540867636644745	1.84807315214422	4.61851279180658	1.92233337056953	3.5301953267120405	1.0110312372936	3.4685460969866497	0.27299188642626604	1.3092273336476	2.11745636349431	2.95981600796806	3.4576538300219	2.02399486385143	1.74441602534849	2.03884092465662	3.20577462574549	1.6688453877552198	2.43622283655803	1.30454960223074	1.93641341375021	4.31060223364984	1.44492863691712	3.40545045902709	3.70130287394123	0.917398547275628	4.66336885029279	2.9039550822872	0.295275449910043	0.485707563600758	2.24837292401528	0.482126569358844	2.66628670610186	0.998299732533459	2.6896448211740296	2.6692587101118903	1.02440660091583	1.31260026912202
POLDIP2	33.4089017796273	44.0468627259006	23.56616180043411	27.8412315329852	18.423636686818	29.947449765266	27.769778842358303	20.6846620851485	39.5384855486245	28.3494167532259	24.5707674868046	28.7883613531991	34.423767251490396	42.2929287426015	17.7953964657056	22.4034824804383	23.684160375109702	27.724866598530998	16.642381083767802	28.5346284875877	37.985282199679204	30.4126643738205	19.262847802285695	22.397578915647607	37.65913033375049	22.4968812001644	26.1289047496932	19.0135674267599	22.992134495415502	39.2010908586782	27.999440898263305	14.3918737831144	18.3652746595316	34.120323406577704	31.8270443858635	17.6815777703664	22.8623710094027	25.932893964798602	46.409432700375795	29.148828505928602	23.1387672954417	28.4388449363098	31.070223421897307	30.1050053268112	22.6557764153115	25.9006755969485	20.4275269945537	39.9779390285926	24.5516748808533
PLXND1	7.72182100703755	5.19256940379026	13.3687647971278	6.624270822710298	1.3870377061945098	3.4330217697347902	6.03441457011835	5.492091800753009	5.571510701888942	3.2575506403810497	16.5823797655607	24.784459226333	28.1237939526316	20.4151122860787	3.88804478691634	9.48363431500038	13.195985524756901	12.4187221320416	24.7382628575829	3.54394728856305	47.510595341180704	5.6816481018216916	3.75275681041573	17.1247539382872	65.0942622292441	22.0361908580737	10.969830585589099	4.27932958865038	7.94814583608348	4.32446086674123	18.363017984979397	8.90926472372337	16.8457789800351	2.74439024043818	18.9971704192053	16.0473829004712	5.49173384372534	45.8880938667422	16.606375622855403	24.667700989405304	29.7827382076294	1.1494702407188202	13.2411728515349	38.5544838660496	6.3383357955058095	10.2948980573884	10.641696903201	10.994436394753098	11.9853943777834
AK2	9.820167949361538	10.9478647468184	11.645025181902303	10.537404822480802	6.70119614487782	10.57821711293	8.80762736301951	6.93825783316246	11.367545479593401	7.69392282794666	8.32530803968485	9.316582781988501	14.468549163554401	15.784397462331901	7.76639856756216	11.7480953171432	8.518547705136442	9.06751143186083	8.42084731614955	7.48925862436281	12.708351515767903	9.121282270980481	4.9397059623020585	5.2932781139935985	12.720221881712401	9.73686613719228	9.92970666511499	9.053784832221881	10.8280239534786	13.399145429194698	9.94815834054428	3.4863318972471298	8.46439070072788	16.5509981751423	8.849705864847161	7.8145388778804685	9.15788391234354	10.5558246127239	6.032503979451199	9.57255932976786	5.97430453857221	7.05714720010391	12.939257211705801	7.84275122035737	8.57800365160937	15.038688204321	6.945066971852079	13.9036938794818	9.51413299970933
CD38	5.82921098304456	38.713009899421394	20.037768551598106	13.2434445740936	52.3743796496898	43.8899002522448	34.6258647539608	69.9419355096954	36.3084619191181	59.609434263965504	92.02323987328691	9.95922975813805	20.9590343942812	50.98084884918701	31.7584070158619	15.0497897824668	44.60562762736741	42.5336723436998	7.10967663500884	13.263416503268301	33.05509802977	13.0445900877627	32.0502396917422	52.939053253787	79.5998774674062	29.910010536080108	41.8244364297238	24.523541168636605	19.9738267571392	7.480371597271429	27.5891289953298	2.13082623154964	15.5686943832885	17.857664639427604	3.26692774570669	6.20121484706643	7.1681808361659005	35.012609839506	14.420794635486901	34.3327588240352	14.240347438750598	29.333724807062996	14.423299558299801	28.7861519092017	7.195307161240281	56.8325752711902	47.067723570137	19.7908141495747	53.9564200091558
FKBP4	15.619239426830699	55.783168019379204	11.1649783269611	11.265753105487699	2.05800611477153	6.47875344088977	5.15292346618538	5.559233041044362	34.6421851047114	9.85730401699068	6.907038450193441	14.6805813038519	14.51363049637	3.0756678459856004	1.31342520870342	1.1418192995968	16.1285136070592	2.30821755145104	4.350419909272371	13.961672333815999	21.890130128366298	8.98272118719668	3.84123862584398	1.6306049966917602	5.83952399542788	3.4846879708933995	3.92963008712268	2.679692413946	5.66341485442374	5.69645368028905	18.180317178742897	1.3270426623028002	5.23012972830838	9.98996273102209	17.4328326722913	4.998066083300451	7.84961285628456	3.4522889267235297	16.5991773033493	2.896452013589	1.9152820528003895	13.3856750496681	12.011882010289	14.564395890467901	5.551831933120849	6.52972436061942	6.87930359719688	23.0859733737604	5.45616338823828
KDM1A	16.316326632121598	33.7368569421658	18.3074542475869	13.790129129170499	17.3566497133488	20.3468856239993	29.780202466571602	21.843309851172	17.503646662755195	21.612510671716798	23.984157011476306	20.60680985506	22.5673866275352	26.7290076996045	20.9336751887715	34.0489681297624	29.8938877934154	29.2047627135319	11.4483146514536	31.6351955790477	30.4189622679558	17.3697345396248	12.589631351802002	44.97107464430249	33.6805010425316	34.5248978754422	30.3672501923844	17.26246548161	15.462699552026901	59.222812868885796	15.862767987500801	7.7844401337389	10.9542397031358	19.0384560230696	19.4362789232967	13.5957112185851	7.02406133037964	28.7515834011272	18.9739865436997	17.2929217781134	55.7236720405863	10.811062936332	9.63963380255609	28.1713794296766	11.9947846661239	28.100829735311603	23.3213722309545	13.906613869688599	22.561155868322807
RBM6	25.085404217683703	21.5649130406689	28.094688779165395	22.0616296512889	28.5051160642465	27.1968011513477	33.170990926322396	29.623804005782198	23.967876639924	35.1733966294373	31.778504030577306	35.0840163279347	34.1834631849097	38.455880664801796	17.178333111164	30.5179509877747	27.4379059981709	29.2425635448887	17.4369777649519	19.6175264449108	19.1019303944641	19.6156287302876	22.7477930389432	13.883603302284	29.3037523438509	26.223999671171693	26.7657193391579	18.2598533257521	18.0660480703072	33.5184624051605	22.6753538944173	9.82800413275442	16.1057406906579	39.3331735432951	32.6110379841079	14.913547662283799	30.7604330178976	26.1381457544453	25.170824058348106	20.1411177642263	17.7736359228048	21.617951001791397	13.342046033427598	39.6811891921525	16.8123046600995	37.857718536212396	47.3111504700172	12.5717640825881	31.4422276047139
CAMKK1	5.22394929350457	0.0467317240397953	10.870531888788301	3.57269233481997	5.44802798073441	7.922050440154082	1.92799651660894	15.1788022266169	2.38838303830439	3.8325423104635297	2.84845080568136	5.826556227166389	9.256887351270393	5.23724135126418	16.6223228175974	1.64307142330309	1.76777066698977	1.05286552007478	2.10403863026513	7.29604554316267	6.20236816345459	2.95552624785252	5.73473103200587	9.39954703926842	2.08543104265416	4.9914440583166515	13.020945935381501	2.38727454566069	10.1704924785698	3.9197297333065295	4.6629247912687495	12.310635772374301	9.08218747048843	4.20269753473277	5.075816619158839	5.13974970232918	5.61385002714894	4.215130229667	0.7679545190842422	2.8774712310245603	13.061763068499301	8.44381057111532	5.53032983083905	0.90191716809824	5.13281686171542	13.389448672034	5.48736100291815	1.15418948650857	1.69663193611575
RECQL	5.415535368666379	13.505333103022402	11.2298502082265	10.1764146732617	12.7037951382112	13.405709334401	17.5760611512185	10.968757363246601	7.0403659506186695	13.427442723757501	12.8718549117166	19.179544982999	20.2199626715607	14.5377340757372	7.943417712064461	14.125123125418101	10.738770240786199	15.3586863913167	14.644327643059599	9.93451537305919	15.794780653442901	17.0882047100073	12.000501109031902	8.968699264756221	18.027767740543197	13.212129373700499	11.7238232148012	11.7829809418914	12.791482036054099	8.33339160069407	13.6199877853332	8.03858936893718	11.1162542245284	3.66342664368504	11.6908627106653	11.4425488183351	12.637374745283301	22.979320394689303	7.72382959113488	25.6497032356274	6.25060795786949	17.207697793049398	11.1768282098094	16.468643922264	8.65107107338719	29.201365009412108	20.7218546056407	16.9233182699583	20.3262375120147
VPS50	1.6226692551664998	2.30488045261433	2.04740788941998	1.55161037403229	2.13431963575732	1.90599296015498	2.5464783198998098	2.41212789552945	1.70076622637817	2.76809107066284	2.98288285486843	3.00599931218141	1.61899785882271	2.47726898789239	1.2958487516789	1.93224460632856	1.50237825418478	2.5357291349483098	1.99776922694384	1.2621671364898002	1.33897518393292	2.0825600493635	1.49380341229913	1.49170115813851	2.40269152067912	2.15102524098129	2.26380436370069	1.5807768489370702	1.21171984720039	1.30626415379676	2.4248600619767497	0.7728932088973219	1.6820958507121102	1.16898779939117	2.24108347757509	2.01337086769925	1.7607131063746797	2.23456632053632	2.32705815694121	1.63199623957879	1.5695569602172	2.02788781160525	1.2042194202708898	2.08293047621178	1.05179176330681	3.58870409384548	2.58551514326635	1.7330808134605802	2.5143555679947003
HSPB6	0.0601816395336993	0.0	0.0	0.0	0.0	0.0773005518883027	0.0928033418403844	0.055495592016458	0.0	0.0	0.0112053400461865	0.0632773534053659	0.0	0.30164505670687103	0.0524455866398743	0.0233412773050143	0.0	0.151773714056294	0.08075546726659101	0.0	0.120132150932342	0.283171263215878	0.0	0.0540586998265397	0.0	0.0276081280056878	0.229692756796628	0.0	0.0895810519674289	0.177519491921193	0.174404912512034	0.0239409654818906	0.106793766296362	0.0319292811264334	0.0903243794979088	0.0238535557889835	0.25903978304664804	0.131173342897348	0.0	0.0864541729395441	0.107884280618178	0.0916626821683077	1.05244569707569	0.142582083169405	0.251039103292143	0.0	0.0	0.467987827383549	0.0
ARHGAP33	11.9089281812251	11.9480586614271	10.1336607456252	13.224446445960501	13.6463716025177	13.6559801586462	10.2287732476226	11.427270380190404	7.25549109588462	13.1685532943538	10.992165907832598	13.211108399530804	5.8567845068406905	11.380202869561401	15.1782313644843	30.057867412193197	10.9173450604396	12.151308878496499	17.5130871198791	7.5157721594344915	9.98527475919887	9.02847368377785	5.31375335403567	7.34119884262905	12.362496673669801	19.477429334142002	14.383544349206801	6.84715143642073	10.0413887620555	12.416293746956999	19.7833767945564	1.49089404054146	2.49100182102454	19.297523334729107	8.97436737098929	5.82062133444192	11.472384444776301	12.7845357753214	7.999230228827798	8.595232235391283	11.986969092655	2.10802095590895	9.245685919638241	16.4369985749206	14.424270732354698	10.491892268185	14.126028338273802	7.853369569915018	18.4836392478376
NDUFAB1	22.0508948429949	39.9095004116657	19.7913507925326	21.137608363333303	12.2322286977122	22.198726778982802	21.2172282609142	15.374035631975401	28.9312672470714	23.752082892832604	17.2838750916546	17.8575231604868	27.1447846520763	33.5940618709719	11.696280569296201	24.240398988281804	17.4601261506188	22.2658135139119	11.5868793027301	20.7113702855792	33.6750906717003	20.936827916023802	11.820811367322	19.4261171724642	34.029454380661804	15.4657594179253	16.115884819893697	14.3644809650683	11.789013040118403	26.2746737604567	17.5869962939901	6.82571154369478	13.6181368729776	38.1019867114355	24.6167443176244	12.990572518166301	15.073672233242199	28.8455635032136	30.614883969323607	25.8360961001202	14.1376727873311	27.426642986838694	21.578235234409103	24.136530833576398	17.097454491659	21.3081534691593	12.8678961755379	37.734571991749895	20.2741313914691
PDK4	0.159830991613707	3.04133859354257	2.78805863249778	5.660652439276849	0.7756771152164359	0.0628455819866546	3.1537847948843	0.0105275528869249	1.04984273669545	0.14711997566463195	0.0	0.0720225510150864	0.0266495303312942	1.6594461108182998	0.17908136494372606	0.0797014213610481	0.190756162031332	0.209393312286373	2.78812515991458	14.5090445765716	0.8978926530996829	0.644613456581214	0.256051015583987	0.806724576225985	0.4662128569116671	0.23567765962601894	1.98897371238539	0.628471268734621	3.69893779472845	0.0740862597885895	1.0587115111646	1.88022985686429	2.11367362891405	0.121140142301873	0.303527171647777	0.972882811261511	3.206386909628129	0.515770729026752	1.07058216053766	0.464678495545804	0.17736960807032	0.3767502994344389	0.792052868104858	1.11142368703578	0.337019316215467	0.0851058412297225	0.0115970727604822	0.964716808602596	0.37845306041378296
SLC22A16	4.70699903431489	0.0381026989785146	10.4630240752434	5.0573193303606105	7.29617233374904	2.26585105220581	4.18863433084577	6.7892827172855315	2.73360409113234	5.09455861171216	8.68741667853137	10.0294815694112	5.758775927913869	3.38463643430293	12.3694533621034	9.449841874264788	4.7598449418016	6.4536230080050805	1.74607086071475	4.57722797692303	3.2918853677187	6.70575450074668	1.69203267854556	2.27407207331055	6.05043220721111	4.690201915151071	5.62813133599141	1.99411148543829	8.97296276563844	2.9452878200953	8.71022212154361	0.23241180926469	1.67289277831327	7.55879761329602	5.967083012417481	1.7261988609045402	8.15128315514673	7.60878030579543	6.9486321770237005	3.96746541882992	5.03818946181827	0.647152143570668	8.19173667596257	9.17424818530897	4.73769026453631	13.2285939485499	6.177443350300258	7.64064692427484	9.00224454825209
ZMYND10	0.817024605105995	0.352114747967654	1.07896772233433	1.1982020555301	0.409646288163258	0.546955969480345	0.6408262803717869	0.7534069278219101	0.6325716096859051	1.38839702890984	0.8358431221714059	0.9213568146101628	0.6119743167361911	1.83862827276018	1.34575847310044	0.640725737416704	0.354584725872898	0.7574978834777909	1.17263609858486	0.7949628420140359	0.42296164292953103	0.7322527231099859	0.6132526164488641	0.279580842393541	0.473954928938828	0.5354390488607439	0.330576483240952	0.4318684700617179	0.65930496629726	0.8050991315154872	0.681221340517126	0.171440184800745	0.477965869924529	0.7430935084170569	0.9086124299074608	0.633436169269378	1.3236000406330402	0.953558670278289	0.678983315116727	0.5675032660524449	1.7060578900387902	0.929889196603933	0.3500567839560381	0.7812380077972719	0.8066511964559409	1.25985687715386	0.8755488867893051	0.3351239935240869	0.871622891847519
ABCB5	0.0	0.0	0.17077175592022698	0.0600495078061913	0.0	0.0	0.0	0.0	0.0	0.0069887461215410295	0.0	0.00471384497227399	0.0	0.00802537196195382	0.0	0.0	0.00851243776474187	0.07708894979712201	0.0751984582303137	0.350645854972923	0.0	0.0937548296730014	0.0	0.0	0.0	0.0745541734780366	0.0402610743124643	0.0119805361468996	0.0333666919286697	0.0	0.0620086563739055	0.0	0.0	0.00594642763983701	0.0865120185366782	0.0177697008448558	0.0391973615753043	0.0	0.0254283175634295	0.0	0.0468815490439728	0.0256065351720043	0.0867562204720205	0.00965604452194622	0.0359637541715337	0.0	0.0	0.156882340492236	0.0
ARX	0.0499774309037079	0.19122317907393305	0.0	0.0	0.0	0.0	0.0	0.0	0.0	0.0	0.0	0.0	0.0	0.608354894162192	0.0	0.0	0.0	0.0152775082053513	0.0	0.0	0.465560307466766	0.0	0.0	0.0	0.0	0.0	0.0748026583394513	0.0	0.0	0.0	0.0	0.0	0.0	0.0265154531127029	0.0	0.0	0.0	0.0	0.0	0.0	0.0	0.0	0.0	0.0	0.0	0.0	0.0	0.0	0.0
SLC25A13	3.98512759683124	7.63061664156485	5.82737919730263	6.442794240367191	4.62541451059379	5.9885097708314	3.6348035112193102	5.87327351615474	8.22684987283228	5.1965113769373	7.508508085590299	4.28715496767926	4.967851724697041	5.4817049013293895	4.3319347750700095	5.81370190608646	3.63200480387732	7.16177053045622	3.26478464269042	4.6717073503233	8.7141595641964	4.96374884749107	4.04842944630082	4.6556731686011394	6.009600501016071	3.95781490898574	4.52685929077591	4.080423680530299	5.5572607640193095	4.38854979424197	6.03411082212305	3.04828504325432	5.88068077944718	2.9822809199612403	3.25589303150313	3.94054312104145	6.1916966687214	4.8819368982989415	3.81741989138206	4.72718678653767	4.21950639675642	4.01810326401258	7.27979353381073	2.57797909513294	4.81876403397525	5.371294524685661	4.21860870383248	7.321465629409982	5.7609969760208
ST7	0.5466615501173591	2.05702711984982	1.3283943610748	2.31410388130461	0.685749525864707	0.197667356213369	0.258561603181157	0.4003112997337801	1.55576936510318	0.728522722282606	0.107771303986753	0.246817960042526	0.22518915076783105	1.03613484312143	0.213675332147673	1.9050721545885	0.915848865506921	0.8441409240884259	0.7227570519935991	1.46157854512773	0.532773895589981	1.92073950795812	0.8523418617177241	0.182937834755735	0.16814979479364406	0.7375858156176321	0.819407307014949	0.5843375152336701	1.6633228707009802	0.128051717184995	2.56269546015668	0.9850039627429128	0.6324437280238	0.494757892204297	1.07901350578082	1.5071617678008795	1.6782389911407398	0.5766430639879979	1.46822329324467	0.200176757468987	0.307441499723314	2.3468468627884502	3.0975243654411697	0.235481492387131	1.3877968552057	0.200937947012588	0.195991068800116	3.8050439390238897	0.225251525984475
CDC27	5.52670996089411	12.8673598020015	15.1654415730001	9.17157714515786	14.530194452906196	6.16838596692272	9.92419913810823	8.44020943480317	7.28637505880983	7.536984783623789	9.69580471434898	8.907537460626921	9.539994494099581	8.52701092588327	6.608305311307559	9.02223827271138	10.1703956255746	9.613828751534099	7.23246627545651	7.11700502895189	5.92733863553592	10.9932750018808	7.07964821240713	6.992521341220501	12.1868278082297	10.399509277340599	11.503407987876699	8.79640888911026	7.400518593864911	3.56094111420394	18.4176085746442	8.29234492626883	8.50323976168694	5.39248313636104	7.50104565431591	8.97618672383046	10.9658308451061	9.73091473130582	6.74653403492469	11.1319291740888	9.98010751341509	8.82684943583962	12.4444073230461	6.81463491407622	7.60087725595037	11.404147511001199	8.417326714501481	18.8303195918686	11.0132735018488
SLC4A1	9.21125496254134	0.934353764795054	207.581824145414	82.0629197309716	5.135473566970241	7.99782645529057	1.55644720571861	16.194642449181302	43.132921707655	7.61610597419582	5.5824326323678894	44.5172985202453	5.63300664444402	13.5897929728914	0.54249714820286	10.1641265765058	85.2535188026455	85.63348899263501	57.595072378714704	0.24497574939504504	0.008082256710531059	139.28551354882902	0.0825540267716994	4.14007717568468	0.29741773250824605	142.009121232682	122.958116842967	29.7059947662031	33.448953031600105	8.30049970068821	405.396647408753	2.52074775914418	10.8371882959942	91.8705660374968	101.084026039424	57.5809663557403	149.861805514672	3.70653635610192	106.442180673018	2.8500693515086604	53.0759084754424	21.4915991119101	201.07302853585801	14.231995976187198	99.8489579850939	3.3955985199324195	4.29288559519338	279.70498009782904	0.063914172600055
CALCR	0.0	0.0	0.0	0.0	0.0	0.0	0.0	0.0	0.0	0.0	0.0	0.0	0.0	0.0	0.0	0.0	0.0	0.0	0.0	0.0	0.0	0.0	0.0	0.0	0.0	0.0	0.0	0.0	0.0	0.0	0.012933052419328	0.0	0.0	0.0	0.0	0.0	0.0132063102073699	0.0	0.0	0.0	0.0	0.0	0.0	0.0	0.0	0.0	0.0	0.012724722252334	0.0
HCCS	3.3654456415977	6.19485974333462	8.0014327948043	5.03618444082593	2.69024931798136	5.403450443135389	5.86279920498911	4.5734241874835	6.61465817156285	8.0074684701923	4.78209288048775	3.38957040090394	2.9046372938060294	7.08664492286759	2.07420840204181	6.5349798416977904	6.02852531907283	6.17266103612677	1.88165178957494	3.2151106674765897	3.694881442197	7.32732333137434	3.31808258211316	4.33567846205891	7.5090248173089815	2.54944506682315	4.7819874072221	2.86371374232475	4.61401679531768	3.23938599273965	4.59649956362372	4.72108073560771	2.90745231093144	4.42858992948424	3.26610665249142	3.2558322016340093	5.980192652532951	5.396261534952941	10.691170432114099	4.60139390099118	5.02753947350837	4.19290589654962	4.41788166251725	14.516164991523302	3.21123016451945	5.48561001580529	4.6894345126022685	6.86403452292964	4.29022690131411
DVL2	13.5370460433322	7.92224046546661	10.5656466538316	6.434326152358509	7.2042992429113495	9.574468314085461	8.7799181937952	6.98993107449544	7.827992034920268	8.810783992332711	8.12873820156391	8.5451564650424	7.77869389571924	9.8710099331004	4.31605198407337	8.06168501610947	3.80966105259696	9.41916522100493	6.693805150857309	7.055540987556982	7.10728987608789	5.515030726497481	4.78569676609631	5.231140127598518	7.85100903841955	10.9531680753376	8.24751814850767	5.736943678168862	4.11176074525685	9.030040563677039	6.0411184730279315	3.25787902389162	5.17286444985751	12.6778748076012	11.3088441441764	5.27858882034988	3.8607199689403	9.07569558987819	11.6013927143965	5.952355996316861	7.8472685964853	4.425097377309942	3.92419858215502	9.121706492733187	5.57467725762086	7.537161543184888	8.75478954769593	4.47301727590162	9.114710096890187
PRSS22	0.108801537915371	0.0	0.0	0.0105986556925319	0.0323752952610789	0.0319429893229707	0.0	0.0	0.0	0.0	0.0	0.0	0.0	0.0	0.0	0.0	0.0	0.0	0.194662228142621	0.0	0.0	0.0796353188965607	0.0	0.0390927846061051	0.0	0.0199649382054555	0.0488539173802541	0.0	0.0	0.0	0.0	0.0	0.167328152281465	0.0	0.195955407199322	0.379495664414666	0.0936628745747527	0.0	0.0	0.0	0.0260056627217196	0.0883816913076971	0.0	0.0	0.0	0.0	0.0	0.0	0.0
UPF1	11.681277227086198	25.6363243849201	19.3681956033492	19.0209094810498	15.4514986688356	19.6578642013996	16.9666954343645	17.0183621364526	23.148693450089198	14.558842691871801	16.8223893870413	16.822717043325902	16.0268440933106	20.175153814197	23.366277362032104	19.9213187824877	18.4514846252057	16.7588278361232	14.844995842499001	18.408788144947398	15.3283875179051	16.6324263407864	19.816941137616	24.704482191784	19.4904158920609	20.139923924313	14.293029276399801	16.6936045370103	38.5166510386334	19.127725254508604	16.4893982120278	28.3256363889046	18.3684284599359	15.099267939719804	17.4395191092214	19.065059863777602	21.5730213877811	15.270618203745403	12.410432558723599	20.401529450886198	22.239800846473	25.363859987009697	20.793502262927998	18.3501151521585	16.7774417585321	19.19849932293	18.070202772219602	13.7970937812929	18.1134088952276
SKAP2	3.50778918360244	17.5913821395052	16.5587819550561	46.787436385465	20.1319059174668	2.89423384326428	3.2146106228834803	9.418422856900973	23.4105788643403	12.739445623128901	5.700631574536018	1.91279141642604	1.5540697722043602	4.29933629455754	5.75958391193424	6.64667797358506	2.30401846742264	12.2196640700179	9.2018552744116	15.188176591154301	11.164738360739904	15.591961786677697	19.2564466476422	4.74591217883987	0.554192634491564	3.5335519954036005	6.78689081782985	13.477679678673699	31.1698615456779	9.07683884489271	23.7190444418835	13.3192330477613	10.3772889840548	2.13571810813095	7.17452898206221	13.6426410045699	69.8022703802025	11.228336720725801	4.83352149846803	13.497913758392901	0.884687324106758	34.193377785388606	27.8691994874117	6.76105664589267	43.8920654109699	2.44837973435723	11.4172132160693	22.7400007978429	1.63444014174385
SLC25A5	155.61303926396005	278.651400331379	113.602989926976	157.20907606391398	120.49767042256501	226.595308326796	135.784563784347	135.57462495321502	150.09503408930001	363.317249506638	122.194153937593	126.76907664850599	244.82310319093	180.42409257424305	143.328560591645	401.290864745409	158.828141704029	152.374988184287	70.47668981305341	276.798965715173	258.571792721393	285.11600939613703	86.845558699989	206.152602643376	250.54149497956	184.233316997935	173.465777237274	95.5520238032798	138.911196173932	303.22918379031603	128.144633981569	50.9623865095153	101.72558367678002	264.079589542319	146.60640070253	87.3643613828395	91.9016511325882	125.082574632547	270.837187521426	211.46142138629003	287.919579250313	115.750573995014	202.434964610722	286.653155076161	123.981948004557	161.739615691664	100.514208693048	209.494143998695	131.300531435663
MCUB	5.34817555735721	22.5987875769116	8.580427400560001	10.8602740425547	18.439899629005694	15.3161017947575	18.9342684800146	8.54476011309384	10.7486218511186	12.1018444988256	4.25485200720866	2.4426375580196096	8.9723054003968	10.7674739428251	12.303469078440402	14.9698674662896	11.880901576394804	7.540939372925428	17.9037558992937	11.1720656457586	12.4905536899178	14.2893379251407	18.3279228212556	11.587387267910499	14.8687596302574	15.202736033808902	10.9358456511181	14.1398474895768	6.0674552625395295	27.1952670960304	9.08057986678562	7.221538012170111	14.069540484985199	13.9124904289117	17.9779525224383	15.946212757641597	5.99057733996057	8.668664413486429	21.811917856574997	9.24468697878599	7.132764408098179	11.9501493917401	5.92380529978561	13.156463197208199	4.78538164216508	8.45942063453743	12.562810431372002	12.1494466867439	5.8739686579955706
HOXA11	0.0	1.8283074436165	0.0	0.0	0.0	0.0	0.0	0.0	1.69747295224093	0.056085672169142	0.0	0.0	0.0	0.0	0.0587881608368943	0.0261640845733711	0.0341567561283986	0.0	0.0	0.265470036188822	0.0	0.0	0.0229242190726571	0.0	0.0	0.0	0.0	0.0	0.0	0.0	0.0	0.0	0.0	0.0	0.0	0.0267383161119685	0.0	0.0	0.0170054858896595	0.0	0.0	0.0	0.361008610211527	0.0	0.0	0.7691229638372471	0.0	0.0	0.0
POLR2J	65.7549923284492	50.97741818287989	31.9929741639804	62.0211742721276	28.8604452476424	36.4462200184919	24.053765193527198	27.131282984890397	51.49612477428271	30.286407842076606	23.324175799282198	21.6892165083153	32.566190219023	25.8373222610065	29.360239263131398	25.079694296208	15.570924459737801	29.352028207397694	25.104560379102807	32.904491800662896	27.313777786461202	35.207928923425996	31.146248246269106	26.8472126555025	31.1926821967026	27.0474079446424	27.1442892893751	26.1503848592146	42.0192209969455	49.12508035844271	41.1724773685001	48.3411027799755	32.9273686100893	81.49257402798102	43.5389982746078	37.8154380845303	46.841944119062994	25.8383939545798	63.2918080451023	29.644402157066498	45.2970663684824	48.651935982482215	40.5886623903145	27.393017135787602	54.0528589819154	19.759954390224895	23.3539540394764	46.1261696798787	22.1495921258009
DHX33	4.31035269420305	11.2934067580861	5.4192027854574505	3.8889395227772496	3.24427787463355	7.662565281226982	10.356132013325599	9.51538023257766	10.4421976337443	8.07241786777666	12.2235026525736	11.137032811724401	10.492569642083499	14.5431208233477	6.9502859143857005	12.4113260464415	4.71314114690268	8.81383437406202	2.60135182223108	6.553915907334192	14.983029617074099	7.093102899034929	4.34856081165919	9.1013098783681	12.817094972021401	9.01939276419779	9.65300072357323	6.65729461588662	4.521885618210081	7.718494764990848	4.58006324056006	1.74679305583709	5.507365658018969	5.50080457124725	7.14749076507599	3.2961337024730097	4.700941131057942	8.0436806442648	6.170396051157058	8.81820616611032	4.5622620434574	4.21749675194094	4.75275367677704	5.3849315846787205	4.34763954238402	12.2366863635295	8.87539664156858	6.00683273813062	13.137911339902999
MEOX1	0.116402183869967	0.0	0.0749392022342529	0.0	0.0	0.0427180739786624	0.102570548989949	0.0178897532977512	0.0	0.0	0.0	0.0	0.0905725249255056	0.0347283415537615	0.0760794429977833	0.0	0.0294688243785398	0.0	0.303713842861263	0.0	0.046471464818404994	0.20285351025686604	0.365891625995313	0.0697062068069966	0.0483078064698591	0.0	0.0	0.18663694988905105	0.0	0.0	0.0	0.0	0.229509415476101	0.0	0.5074726490820639	0.0692056416645227	0.0417524855995158	0.11532408537857497	0.154051005029232	0.11147867924291302	0.0	0.305336598466906	0.0	0.0334278250335289	0.14940155827938098	0.0425360709388731	0.0492680428418393	0.40229918444738894	0.13781045302811998
THSD7A	0.014250500854697	1.42901286585167	0.254844675872163	0.0115681692019943	0.0070673659831894595	0.006972995746356771	0.0523215303847184	0.0262817692435785	0.0173857765309307	0.685196823488251	2.56842276897136	0.0159824422336198	0.0044353251836059294	0.0034012850586854	1.97456841324638	0.00736935483451053	0.29763620556852804	0.9387630801978272	0.0169975186115561	1.5421740473316898	2.7630812718443503	0.00745028321252897	0.0024213063547578	0.14222934178944902	8.0029168946958	0.021791233715688	0.0618544901016619	1.3227014889038	0.0518516335350951	0.0112093619292056	0.0150173095622652	0.0113380343807653	0.0280976182118439	0.0	0.0122217403106253	0.0451865545428523	0.31180363227174296	0.14871502450863802	0.0287385081567215	0.7278795917237081	0.0	0.00964664188616198	0.247848393664818	0.0	0.00609681297254625	19.7904505359195	0.0796174459564066	0.0492513514885229	0.64486245704318
LIG3	1.59638784523567	8.26591502750594	2.91669682151016	3.22376585159751	3.45400726452672	4.59385794546121	4.8135900422035895	4.0417446978392	3.7971069605091	3.5905350870884	3.6911003318097	2.80230045109371	4.00992039381531	4.78678274818341	6.06582541107376	3.1737515239235004	6.236293989021631	3.7116031776644	2.7986214787379504	4.87065186573359	5.273616120154808	3.3636480051274105	3.09708580762486	5.4758140038542304	4.10124102901831	5.227820848780629	4.62223722081057	3.9801930161062096	3.98234912344427	3.3851966747611804	4.65277713425287	2.2459116031724	4.5406127814151205	2.78409174730147	2.96067767002332	3.2131244416439904	3.67148884967831	3.88349112308984	1.81546380905545	3.80483244756223	5.10839023518177	2.8581382539005697	4.57891932913112	2.64326490809076	5.238512044824058	4.57575493879496	3.04720840037431	4.07126556375796	3.35945277931881
RPAP3	4.05800858259129	12.855451803361499	9.34725151682834	7.372353581668191	6.1505718561485985	7.12413445163628	8.176943337544	7.609244387061111	7.78555992856276	4.0147067635960685	8.00523735200931	7.711756538287059	9.144405269805981	8.88018883122061	2.6871354069861297	13.5012055930002	7.279760800911308	8.109838209894411	4.77519908255236	5.19714907595096	8.024944446240259	7.350690797373319	6.62807089067582	5.313111316409549	11.744066586354403	7.29070283976446	6.41769896586508	5.57110326379617	7.52944090564615	5.66895722683155	6.703217990688518	2.7310421438758703	5.580729497238799	3.93039304913514	5.91691494397874	4.40828870249514	9.390797368578939	10.0832424883397	5.10011527316778	9.53715034204137	5.63192242341862	6.69027927274276	4.45889976457885	6.9420345271078805	6.72055682533007	9.72011077146131	8.60883442935584	7.092899322937289	7.86756584914463
ACSM3	0.24176831754084	1.01425308892766	0.942790378965183	2.49643925657511	1.02430663412433	0.392928542430897	0.934332112025425	0.42359172052722	3.10340220232019	1.2261291325217	0.596774626843292	0.540366691141898	0.26444282816732	0.689985094615646	0.7614945544569659	0.249158034145643	0.603326110828548	5.24202634571723	1.5232280471555302	1.11315545247749	0.23440965908955305	1.60345570688099	0.7499836840434121	0.29783392330531394	1.0217043176197	1.99638748265897	0.4218272305910921	0.653461274660364	1.99473504106647	0.330086976429336	2.41310867764441	0.527606598017952	0.371820533325311	0.754959561675504	1.01304882531868	1.60989585525712	2.72425517241831	0.689843801901308	0.464929078471712	0.3836984314501061	0.392127995553599	0.347195293869465	1.8654692449591697	0.473115001937594	1.7554583629413	1.08137680339614	0.480659288377995	1.84782282927282	0.594275210863944
REXO5	1.5573059795427902	2.8827800626531	4.400015609776402	2.7146573324210603	0.856751777234682	1.18929789999467	1.91115975756966	0.749999859145125	1.81724205854104	1.07457775754793	1.15044033269525	1.8773901640195	2.01923892941724	1.58910948132206	1.99447480956934	2.57248790117189	1.81963185631514	2.57298267445326	1.3649257408588502	2.12135660481247	1.87272999740246	3.16439642057477	0.9127171393884328	1.39697631847971	3.33456317742898	3.2105018277105297	3.0065323007940297	0.963736430784787	2.5839727748109302	0.9819580879319908	4.79707159458344	0.170554646656113	0.60416094233873	2.70279734898352	1.06523676505715	1.01459365904012	2.67988744924505	2.7934292951708297	1.06327895919788	2.29451700600203	1.45424373920951	0.87066922346095	3.7813295172011103	2.09668191528362	2.4114999699813904	4.01440424790165	1.38979951401653	4.47792533519955	1.65213242402458
CIAPIN1	5.78110201768382	8.910912531505751	6.81845088640162	6.669703011439401	5.589643055303268	7.47339424571666	5.479257279714509	7.48030711449033	8.22929303963963	7.7258966687054595	7.97160411188804	7.565046082099202	8.84143661214131	11.9078401742661	4.60366212326055	9.90843086240398	6.09107446512514	7.61495948525501	6.221043452055169	9.90258165231227	8.558579480753389	6.20515875989342	7.847726587972572	8.181959194437919	10.7295879203705	4.68507402395547	6.85792894344591	6.6302980267134295	4.75532483470808	8.63942187079193	7.239512159110769	5.24620648271804	6.9479820214166494	10.844875188059099	6.95709410958784	5.4093913479729006	4.9173147583425	5.94936832420854	9.10341410545194	7.805545116715139	4.8014617148353	6.088121730883981	6.471171949304121	5.91855303791989	3.5328706349203	7.41689763054526	8.74650336304137	8.97516637371199	8.1393803762148
SPPL2B	51.6038699005257	14.6713529095572	27.7963239547771	11.3104670660302	52.6757996260789	33.2260822414449	32.927132473094396	38.8294406680308	17.1309172516839	22.9398185698592	22.7759267526627	71.0887281765272	35.0897738821198	25.201717572817607	47.2342032202731	27.095394088137397	42.54107610781779	27.724340631386198	30.8663817658865	10.2568529661458	40.4417186580402	14.542308123777099	17.062010518180898	40.2945878229179	28.680035411384893	39.7246242520207	37.2558617437305	38.20867662405811	16.0495339802284	43.5861533983852	23.141244574268303	6.87625575826975	20.427986831914694	41.460776215001395	35.675724521340705	17.981497763120803	9.94341438136127	37.7722199150362	23.290986469944606	28.373640391971893	29.578130610218	7.81718726369398	12.6210787317802	38.750200271488	13.1075483997946	36.7149256366251	29.2146066368777	13.3109136222794	49.124086094058896
FAM214B	2.09238480143167	0.747162278760283	10.797387743187699	15.1626825756984	5.67218810080138	4.44091782595622	4.02630348716664	3.21701253505047	6.032499935446348	2.0155093818804897	2.63139638745406	4.762587923917001	3.9074024547812303	4.1787888913678	3.66447272704252	2.2791779423943903	3.97133445988354	5.91615009510325	7.58493216737213	4.720628030939	1.55435895409174	10.9941791553829	14.102429449471	0.911274422332108	1.28993677141922	4.91634033318075	5.24095739390813	4.71544574785129	19.237445880921303	2.81737753787737	16.8251918875246	46.4262575056995	6.9902788141310594	6.9483974497635685	7.0044670809658	9.05051323438644	24.148770568898	2.89338635336438	6.76101794257333	7.93025823129833	3.61789124251658	15.369505788150196	17.2693710855465	10.0836450293293	15.708213643851499	5.2850998453806906	2.68871138241963	11.7410787866908	2.58741329581427
COPZ2	0.333611403717355	1.196682033031	0.15511709825337	0.961399173172947	0.17923814768334306	0.21425426279008705	0.122487338334729	0.11536302327537	0.17806678168007198	0.150238066633149	0.0207052585633714	0.0	0.116812346455371	0.527520902645464	0.0363409129289161	0.0431300772495656	0.0527864659620951	0.0764857886679484	0.161655192245341	0.0492314608912872	0.0776931831431677	0.218018603869316	0.269249007130702	0.0332966053951248	0.0276902624866888	0.0255071879323718	0.17476402427474402	0.148584972014803	0.193116137038752	0.0492031517800863	0.05859379697374	0.353905461871634	0.3453341831898449	0.08849852196458399	0.40533255463554	0.617073336037411	0.149579510306947	0.1762781589438	0.462538280194951	0.159750261680358	0.0	0.268176385950794	0.23910394572749	0.05987808423074501	0.0	0.0731456293829883	0.0	0.461199579512248	0.120684669089232
PRKAR2B	3.4568153005551	12.813108323355	12.146117296273598	8.24059157383494	18.350963543198198	0.580699862211115	10.1463659865154	3.03612451573663	6.7826648220333805	1.2700141197108898	1.09689289300549	4.98610104091078	5.9723760949083315	0.413985950488129	5.04374694921125	15.814783311518099	2.75484416279777	5.4584149483026385	3.89814080660111	9.519969144428519	0.510237493237274	27.592418136401506	28.5463730427325	0.590409281915948	1.28508286222832	24.635778126715998	20.8505126427365	1.6718842409517398	3.94368215374145	13.7726802583378	18.5412041715931	8.89013094381404	2.46232046607483	14.517079930562101	5.69449890083612	5.19592233741007	15.6191963506602	1.26379900402324	7.916289093102359	3.28728706004007	21.1725389831177	7.656608359458129	13.7556241910824	13.055557854748	12.7792432846221	1.89480131675946	0.846961815044285	16.4820144661108	2.2384300608881
MSL3	3.9596995861005495	8.72451355218551	5.24986828154679	6.86192948611099	8.660036170645549	11.3449478627267	5.28635814395041	9.689723295534561	7.178369807414651	13.7724561521138	5.6255298333797015	3.8817356574904	4.073661375926069	5.96871674119192	5.8382233996269	4.29353965481155	8.60914227820126	6.433213428354911	8.20434811882704	3.23127522208188	3.8562715252106297	7.93401354533355	8.59535507364881	5.69856080813607	3.60052406020552	3.3020619636610697	3.13915092121687	6.679177076981518	13.4409254508106	5.17895873966653	4.34884599023686	19.729754549528998	9.717046135565669	2.47088235282263	6.11412928606213	6.7130588888242615	7.6571219591258	4.626700109539099	5.00023099575558	6.2864913175825	2.67197814109369	12.4929237690153	7.35705727224141	7.81670552560746	7.24723077369095	5.824306749307341	7.866847033793629	4.96076029309566	6.48086769328396
CREBBP	13.3810216123859	16.5007662481497	14.307433467732999	23.460065539608003	25.2027866947028	16.1894459746402	15.8187131737166	15.950365236482902	11.166754674896	15.409494984883699	16.824073081915	14.686188484642804	14.2810105901761	10.3029906041187	19.014714141115	13.6186559742556	20.3344465770068	12.834766590811	19.378386070161397	17.787703079057	13.099984563671	19.4763004663659	28.617660187025297	21.259934127444698	15.637421554225199	19.828766295402502	16.0988908061279	13.6482144824904	28.0623689685677	13.834387808657201	21.5820788095708	37.4403999979939	21.7226232151227	5.923174313420218	13.253739213308801	25.4327745066207	33.1399951361054	14.1647812820504	9.184948110081411	14.227708699901	29.029813095915	22.272836578298307	20.6821641040563	12.8003388964515	24.162876421908397	16.8967584252146	14.0858950039025	13.5822561682113	13.390648575278098
TSPOAP1	1.86526093224699	2.7166191705680003	3.6870926810129	5.39775975511752	12.322757332737998	4.39467546600524	47.9579518704824	11.0467852170367	2.0589123793612503	8.49418957743187	8.61160046348045	10.8525022554986	38.354163168442	2.87013627454516	4.10639871671393	17.2670690539011	46.438094611344795	12.947239496818199	7.829657000267769	16.9148129713345	46.97523415798121	12.106925876697499	5.21246199334409	36.4392944880806	24.1268959941398	7.4200922571381405	19.8861327005478	6.3320055297638085	3.9844546539413295	55.2727271240652	10.963362957654299	5.2005015492377185	10.1305766329636	3.95602924065532	10.910874154272301	8.33916875504339	3.63935656208318	44.7108620128424	1.64656524215282	21.292427735396306	7.719067073380081	7.43719244316227	8.263385337137	5.8294366998621205	8.155562015109549	3.05001667899666	4.39335280912617	5.13599074059793	4.308771855392
MPO	254.40406852956295	2.05411754623592	135.93998198531202	1075.63603236302	23.014028051423306	70.0633742108442	184.540465789412	29.8524745960672	951.268138949563	20.531633599903603	13.873691467244502	37.3448981822584	236.94472037262798	62.6269702380731	3.62741453882926	178.53737054509799	529.836511751214	429.3342056344831	76.012470702584	598.1919534154099	44.9213179979102	1206.6344035293	41.340283545650394	62.3428571013851	118.671130251264	175.257899489258	134.405157759662	109.85830223902	1501.02063167175	38.188202481470796	846.4319531585069	28.647377814978103	7.05581700500837	177.764348948073	471.44660795598196	205.110456808937	664.068240489256	783.5173074438451	46.08356977325279	327.456851852966	28.3620544754077	68.2824868796823	3699.5635205984495	76.28982675401191	653.401671862315	50.4499943729774	9.517451608520867	2431.42842629905	15.4167797957178
PON1	0.0	0.0	0.0	0.0	0.0	0.0	0.0	0.0	0.0	0.0	0.0	0.0	0.0	0.0	0.0	0.0	0.0	0.0	0.0	0.0	0.0623583976537022	0.0	0.0	0.0	0.0	0.0	0.0	0.20870121022177104	0.0	0.0	0.0	0.0	0.0	0.0	0.0	0.0232161442492703	0.0	0.0	0.0	0.0	0.0233336469433871	0.0	0.0	0.0	0.0	0.0	0.0	0.0	0.0
GCFC2	4.37845116828643	7.64504983467418	4.8142225277789406	2.20197453339328	2.8544317444685503	5.29802140012187	3.85817623970452	4.6155629014435	4.14971421976956	6.861931045298982	7.862308288298709	5.28873556303942	6.07916088050622	6.22264229681462	2.05679453997941	4.12202171005422	5.87895493009847	7.1335110749998	3.496279026063009	3.68898853675256	6.47259360582132	4.3050810905537	3.3743741175606097	4.21451996150416	10.4673906945951	5.96915830960033	4.767884739677768	4.02031434934935	2.7143944388167998	3.3114567925051803	4.06356885867059	1.68512487393698	3.24157468069614	2.72610121183874	4.85884400516538	3.46335113198379	2.20246654790042	7.7950439095579815	3.8247632354474894	4.511614127749049	6.492597941989652	3.01856970891034	2.59760915685361	3.98080291229794	2.65138530719812	2.8778961735689403	5.79359350484998	3.46634293997378	4.62524265454387
WDR54	3.21961250239638	9.31721567787452	2.8493317093794706	3.0921392691778395	1.7721436676894098	5.55830351974462	5.31445151280355	3.16126953151654	4.53099019929565	2.62398582177071	3.26920105593663	5.09595979419079	3.3618811141737206	4.27302371588188	3.54077392766436	5.10743057091106	3.3062784498552	3.48489043200409	4.05659748157351	4.454104534455371	3.06316822838156	2.22851603689356	2.89394620181714	2.7155360868576497	2.67383370993842	4.826209677525768	2.86689819161909	3.1215936225538	1.2869811132654	5.147096977576849	2.3033201103035603	1.09679757388085	2.88614509804987	9.49833594639259	3.18127698172065	2.4300267833759	1.11255775351521	4.76582024830844	5.53495565552233	4.43840407980842	5.57110401456116	2.7719094219992404	1.66402969781817	5.7741483443361785	1.42013320379854	2.6088948818531	3.92464405833338	1.6079799937526795	4.96780448853247
CROT	2.28177737455165	3.01481834270534	2.10176274985973	2.03497595171107	1.86019772409911	1.7588853088543202	2.2677107536916297	1.63332477487282	2.27375028220472	2.76329229272633	2.42493550909137	2.32684770077613	3.17149000675483	3.94283228269529	1.62981586165919	3.04692036590469	1.41250603487613	2.6371697754979	2.88939893726698	0.8794821290292092	1.33939989320686	2.4076540128607298	2.03939451554911	2.19001249741146	2.74487304321002	1.73503693547856	2.42338978991301	2.66178085195139	1.16316830883597	2.1267541074304	1.5810792952432	1.22686989850077	2.6254236131231	0.5638381429525071	1.72907187640808	2.4819483468874	1.23889327048485	2.08516014156346	1.17403429125713	0.4540160831307299	1.97983580812294	1.6504069353332902	0.955839513107042	2.35179082994476	1.58467973389667	2.19761555433432	2.15381794936914	1.58261784308701	2.83301030229927
ABCB4	0.12084616526528802	3.9655547099496298	1.4551522154791698	0.418558429129998	4.8445206927229005	1.84294553954898	0.0	3.1078393373534	3.66127083714893	3.1480850770689304	4.6476217936409805	0.0141180480485118	0.388658930046583	1.93490840373703	1.81663177297127	0.0520776007167655	0.145320929019292	3.74337901064968	1.81077439750797	0.0	0.0	0.0	0.4311930793631489	0.164836941397659	0.678724993492478	0.0646774081996844	0.0422039173413578	4.59647332102624	0.213192160603042	0.0	0.866679376293668	0.20297923264522	1.20327150010274	0.0463051021486752	0.345473342648734	0.5162394755377411	0.111978469693486	1.05891798034873	0.708271774902097	0.215395121174688	0.0240704671652308	0.0988474927243585	0.119332270778244	0.101220077160863	0.00861696576590883	0.865536104180684	7.10970950111759	0.271477758180927	2.62298218284529
KMT2E	19.6264370106117	14.217378014985304	20.4346343449032	18.945951952520893	41.1837619308411	47.6055786785217	17.2092999058653	27.844529806274	13.328023619416802	14.7696761108378	20.1354633334925	18.4561817990045	15.8839665194641	16.0712153176149	68.2824458575768	19.555950409793894	37.839507774118	14.6179725405393	22.182204066966	31.831581066483498	31.348243893603506	17.8529296703664	31.8305765728125	71.71753459878451	25.097539351621197	34.1436925630765	39.76456085561129	33.536451083726895	22.8704654563596	29.856862208505	26.259768027248	35.856178738949204	40.6414345567708	11.956435853906903	12.1055082721493	27.4315316153329	25.782191332587104	21.6432911412363	8.872371683762198	16.4317731846836	85.1569841465477	20.447556008732	18.829134112358197	14.927615426478901	20.539162804119197	32.2395114491247	21.658300962109603	13.148151486201401	19.1678978639106
RHBDD2	12.762939367151699	8.21157536423039	7.67639421953041	9.87429300824699	10.6893200802085	6.89033000651227	7.1724280334499095	5.77449049865978	10.5262693213364	5.52206856100815	3.92826403031716	4.40012182464854	5.21875856904448	7.8020953687043715	10.8669669331431	11.449140673729902	4.50872396489057	3.24459756062285	11.3688605536724	17.5788037745817	6.559858826484112	12.8685344102104	9.69211043910942	9.41070735211869	5.63181705562428	9.06124174486262	9.21021032532442	9.69828411312824	9.865060248963198	16.096100850153803	6.015768747957879	30.5498339431752	18.8862913879107	9.82307673737687	9.67078782034167	17.8603449067177	6.08448141453011	6.30516181181573	10.6696972242004	7.23408005068694	5.96628660400556	22.800331529730702	19.1037049591829	8.70485040314016	9.62532562363299	5.74894042084437	5.049219909963	18.3192235907704	6.41586142251272
SOX8	0.075435732954657	0.388542399091497	0.069734625275702	0.0395683145854524	15.0106257850478	0.15332634875026	0.132943975540217	0.07491284166159	0.15397740210667002	0.0916630599623417	0.453778670058318	0.0146429741303155	0.0975265496580411	0.0997192862440356	0.0101136679381592	0.04951274975529	0.118992739512406	0.0585364391572822	0.472380340292761	0.253470434217468	0.0	0.12741651023449702	0.23662717405199105	0.0625484553697681	0.115592907830339	0.026619917607274	0.104221690411209	0.0496213973654807	0.040308133301377	0.0410796783989446	0.0	0.0831024654176765	0.32264300132220897	0.905120118267312	0.696730336708702	0.239197267267426	0.0312209581915842	0.151773720238274	0.0482716124632986	0.0722450008919114	0.0	0.18265549536924106	0.0	0.074988258506423	0.104269141233164	0.0356237215138178	0.34777727279577697	0.0360989268192053	0.35265842229162103
IBTK	1.35061155340258	8.54263618184402	6.79781486247699	4.36720531284448	4.90119169560372	5.755731739166089	7.52608903358075	4.7595792265199	2.9806703996480697	6.9747830572633385	9.23471155026485	5.9556044111624	7.89432994324555	7.738809621482201	3.39358855658879	8.42975356438553	6.389648231043509	8.91026541811453	5.13095608239359	4.46036245171045	8.77458788161466	5.8293058651447	5.331683268625401	6.758997039274791	11.7219083547103	5.281514998239151	5.914888730873718	4.1212109976189	5.45258427847502	1.4812524477398998	6.050537003821759	2.17755972769337	5.59228290644649	2.8189098538330297	4.54403272136512	5.20234588700182	5.4132823064526	8.68174987224153	1.11139110207808	7.78369820720493	4.664567032130768	9.971429404289367	3.9197690038910697	5.84612557181316	3.84119705470906	8.51071503471874	8.25601980959747	6.523704153670289	7.180287959708768
ZNF195	3.95574929017996	6.90035887440294	2.71305095880471	1.8058784354985704	3.93020400425284	4.93710799334146	2.505958529238009	5.54308605855857	4.14038664295153	5.12837166280102	3.490470600550561	3.64223819425349	4.77722698414612	6.361127840449059	4.7539723195558485	5.44624488831388	3.31387762968117	5.748222797397442	2.08043074667667	1.59241558557748	6.619456929213071	2.67486542918206	1.9554020222413504	8.1464320324604	4.88418777122181	2.3511676830693102	2.48231130245219	5.38846173261397	2.2528488448416497	4.779726341456231	2.36438804286542	0.8035627345143621	3.06041819962537	3.0317412711955805	1.3505784880012	2.4756287914820496	1.05344540922962	4.34306047900217	1.19091910932598	3.7735832776718494	2.22081386901538	1.2481810200136598	0.6349699182072359	1.1697041358041398	1.72840248653795	5.77302707485791	7.730647718845401	1.52484135589826	6.15171694117933
MYCBP2	5.139956969564599	13.024060374854601	9.194677561383461	8.085755332133349	16.0670568954292	13.1659703016851	19.8295255402716	14.744342563824699	7.28328127005541	16.8734500739026	16.8734996641103	24.0903165840378	30.981714788206396	13.418082321704599	19.562745101579303	25.1706774715986	45.2985774890097	12.874811135667	16.540301096394998	24.969536726041497	38.167328671077705	18.479680709475698	15.076545647921801	31.0035508451185	26.9807599156656	19.113590380759	19.0302763436535	13.3504977530965	10.9450148345258	10.6570635132895	14.061103879062099	9.774455114911527	12.0019929651445	6.52998636238371	11.1763741736884	14.624872136083699	13.5184229732926	29.642372368268198	6.32388674401479	33.6063508833016	35.4700777567244	13.996714399597002	9.525989738182199	17.440251042260698	10.739039519552698	36.2347672262435	17.4239609260346	9.77371613126848	16.991913060922197
FBXL3	12.807853803950099	7.093424638473281	12.0231197428703	15.240303701217	11.354889028039999	8.88674186904018	6.10487557375101	10.357064851252401	6.69817906995664	6.38171090266811	8.179302811463831	6.26543808859155	6.39019883256144	7.228556075659809	30.7147993214769	5.1807475762115	10.479148931785	5.32486364566979	13.8907620761345	26.303042058067497	11.113459916666804	7.21732779353996	14.1707440315963	19.677305619054	8.85385968523115	10.5302690861174	8.40095166806415	11.233792427277804	13.4045375985952	9.06539562090446	11.708503824149899	24.673540078575	11.7346970528283	3.87407407711443	7.09558068893178	19.8120568660723	12.2241170146316	8.07403979042888	5.76609980007663	8.25347379031037	24.611500466277494	8.583216179529929	14.687307911907599	8.74785300547088	13.724100478961198	14.1196287339989	7.868073020896901	9.45232237062265	7.476111042101199
ITGAL	18.5787883709874	1.01009595282233	18.9242636526398	50.483154413553	25.4827728269285	18.298594497590802	25.3196517455647	24.9669743042666	19.5763708144951	9.60347939627129	8.804744069908882	21.957563397645607	25.53752453532089	13.071299233822801	23.5842264878655	14.267094524075699	20.0686486215659	7.0830660187759005	40.6816425773373	8.30628662061269	8.444546294400789	41.4543314357884	71.1995886165575	16.8969287772489	11.388200297555402	8.49326097457275	13.319941703340199	30.264582519759802	59.244090804380505	21.5390538383011	18.290888625267698	65.6872426266451	50.62542027725939	11.1362917826512	42.572347438357504	56.566503025138	53.3893579178345	20.289073731822604	14.0410286338187	32.2187322918614	9.69466443275635	70.9816785212117	33.660360521894496	26.2748283888913	40.603242823722894	24.575676439267696	9.22671864062176	56.1281722705538	15.133242451960099
PDK2	1.82530439700683	2.24484512977466	1.79880262869435	0.789744173686771	1.7117226723011	2.15400025461299	1.77134019910481	1.3640291079578	2.6766091758814503	2.31376719741978	2.10093469431131	1.97004341772255	2.16028467639538	0.34626524226303496	1.33451059274298	1.86086850752746	2.23608911520206	2.01740180002552	1.96368680429538	1.41048000474208	1.61643287597408	2.29028324190467	1.48866216481365	1.15268575493169	1.64331661217841	1.83565035201262	2.55032629068473	0.98822178334905	1.20441295922479	1.51035958873107	1.5438142831418702	0.633711361218327	1.01518168555968	2.42480450366205	2.5413092124447503	1.48077781858908	0.969327720420855	2.25462697351351	5.75459767827165	1.41664114342611	0.7422475315887329	1.85822869452418	0.886192383166782	3.5249552902816403	0.949277457303573	2.13304206701702	2.32133079296201	0.7373524167512691	2.03190862130299
ITGA3	0.17729700110330898	0.4682792679755061	0.297566856054834	0.0670217378541009	0.175856667396504	0.033018401124294994	0.282145747533616	0.15861140689054	1.58596323325294	0.123203090506628	0.106424437557619	0.042291634118469014	0.128483252865147	0.09663421446751	0.0714880109258683	0.166265523769711	0.31352640472764803	0.152885743457571	0.42610413864804	0.10309375293354	0.0338066236616786	0.287761425160137	0.458613011533635	0.0412012371799091	0.152869910651365	0.024278929137832	0.0974327137403704	0.200830734567978	0.0735267724371171	0.0655673912009272	0.0474064585697046	0.105269905352937	0.325574629699255	0.0336948055470136	0.3767364127179521	0.5936522669352541	0.0484080924908893	0.205542455428324	0.310187036923786	0.190072171684062	0.0	1.14733898103848	0.154761382704906	0.13678739666342	0.0645318605891845	0.023207805282707	0.17472512806243806	0.224983007486763	0.210949127678685
ZFX	4.79328745016828	12.717219549606199	3.61191604454845	3.8416649513055896	10.342841034173	5.10026008431378	6.15347815998921	9.27153439828528	4.07074529041933	13.9097090618486	12.847318523862901	7.61953162214906	11.406048523910696	8.362552365735331	9.44232384671258	7.54757261427098	10.4832204102835	4.66423661044561	3.1068410412157297	11.2905167226996	6.00216224493827	8.28621235379306	6.71830552881616	9.46375594677908	3.77933934910995	7.552645323194599	5.6062262343718805	8.9004091747116	4.44896425566128	7.406411000395749	5.1994198085096	6.4443876016919015	5.37512473256744	4.80290302113138	7.71715940573717	3.3856264749446	9.25339866364233	7.41396004146827	7.37140110642478	3.1116741797661502	6.89813944651839	5.44416352883788	4.20643027823201	2.1340080107481296	5.223808319296549	8.80781999475983	7.88677944986846	3.49674649378796	7.9946312030829505
LAMP2	18.606472717534	11.1035316883851	27.293691015597602	73.51080288890759	29.857201117515306	15.2276611714239	20.6143663534147	14.6255790694131	24.4209462631324	25.8342216942838	17.972108229807198	16.3891872179262	16.4660030802038	15.6621175377044	16.8773618159986	31.0723172220585	13.913996598950698	23.890390070632	16.1703933182784	28.499599148089	13.6347860842991	48.2896452058801	45.33510738305039	11.6651095964218	14.642646881478901	21.0592162517219	17.784198008927394	18.719786646322397	84.8392109917333	14.3329867415615	43.5088525717416	87.33613951695308	28.752994393942	15.674087571771901	17.9663648370137	25.30592913098	121.01565435343399	18.8694189530863	15.512335911177402	28.073304332635107	12.3187214841803	68.5801300317559	61.7120966663138	31.412888172134	56.4078344328955	37.6709389331232	19.353738989623498	45.231641741582	18.0051376904166
ITGA2B	2.8739348321728504	0.0653499758160915	2.2402106241679203	3.89545168746875	0.59631939801688	0.498097493211079	3.53979159401855	4.573723542274402	1.7670085111848302	0.23855860926939604	0.359562539315243	1.08419717322742	0.327457449290812	0.560931928854729	4.858183416742031	0.339163718971826	0.41855820908578	4.11418333127234	3.65066705614785	2.81216674568939	0.596412358665615	31.1456898440005	75.9954345959566	0.785507555407518	2.245536852597	1.40407328016565	9.513747532723679	2.24436621837412	3.08694679669979	0.10747799967414802	12.1575132446245	22.1989375970601	6.654342393100292	5.95406245615	5.12098108274204	6.99713797096068	10.0471729723822	0.657003710658713	1.17453860211401	1.06430982066306	0.778370719033088	12.5144750290134	12.3730980825454	0.39238807787382	3.10994843369012	0.199721604373216	0.3978885409685941	4.37288264174981	4.17718257656363
ASB4	0.0	0.107734292161714	0.294872220611712	0.0	0.0	0.0	0.1885656141259	0.0	0.0	0.0	0.0	0.0094737435754104	0.0	0.0927426166843004	0.0	0.0218412733792036	0.0	0.0	0.0	0.372303570509187	0.0	0.0	0.0	0.0	0.0	0.0930021090178577	0.0	0.0	0.0	0.0	0.0	0.0	0.0	0.0776811820023476	0.0	0.0	0.0	0.0	0.0	0.0	0.0	0.0	0.0	0.0	0.571003068104758	0.0	0.0	0.0	0.0
GDE1	10.6411968648936	6.7142857612740805	9.84439370713984	13.2321826191617	5.8897963114596905	5.78079335795943	7.20046422138932	7.92201472239676	7.655353437924839	9.259661432558358	12.1892658960735	6.95294442013304	6.09063299641197	7.3063968946964595	5.04085713829347	9.931761345560538	6.820925245449178	12.0615126865101	5.253875892718191	9.04708277236258	5.2649734915583615	12.3807550569411	11.2759586111572	7.564753621679598	6.797139455488192	7.779140341502429	10.4847495367755	7.28832641634818	17.882881072708198	7.88463134864663	12.197566815189301	18.0609989172636	8.4157704451896	13.9496047235633	8.660076944508969	9.8171889815165	15.6406332786469	6.86530147163535	7.238642669118461	7.6560585832171	8.52289093551201	13.588836032336301	16.2002672571214	5.68588648200433	10.616926225791401	10.275594654594697	7.1303135723091104	14.5924361148277	8.049100117837941
REX1BD	29.3479783248071	9.59317606906532	11.2912005393154	12.363680960525999	7.886224839880482	10.5641247656491	11.238166041902799	9.162882138097787	15.0360752904421	13.4060983051123	15.397081531048698	12.119689876025696	11.735839506995802	12.548984199507697	10.8660408022828	12.8004949979708	10.1656207477082	10.5453703062147	11.374651188807096	13.3573572555904	12.8136445641645	9.037822131414867	10.1849040169146	8.76662074919957	7.29053387833137	7.146523684567879	11.169843696130199	9.922107616683249	7.74480028991757	25.4551994722315	6.691559402909792	4.43361105805998	8.641083975622509	36.3189793329059	27.9687316060988	12.745853790275	6.65073113011599	13.042713748730801	27.2409717854659	10.467197412949501	10.4586286971506	11.136879885404598	6.760923035593718	13.301804473601699	8.29821474146426	8.82255667498781	6.15320721317475	8.85018214619036	12.131631838776698
CRLF1	0.6556695308145699	0.936587542400536	0.6303615267591259	1.9331490744240296	1.8469740401318704	1.37315019555409	1.7794970421244198	1.78160115778889	1.16788968495816	0.9303378636590808	1.08732964004633	0.7280030717771641	1.09381816114619	1.00156209304761	1.4932232480586498	1.5122347055051202	1.52048506343962	0.865859342696006	1.68143026047829	0.80502647677846	1.21458584792991	1.36201740272332	1.45272097477267	2.2406696415239	1.4019000333377098	1.50794162187049	1.82140313151398	1.32695844977103	1.28394475742015	1.41314370602908	1.4095392524779902	1.00159897652043	1.76852204691792	1.02040257378106	0.877228077411728	1.35137990986526	1.11947180929217	1.57981947603476	0.509072717888983	1.28936282994929	1.68210271124053	1.7398711917424898	2.13535054625226	0.655256349860978	1.94117120725644	1.18073366149944	0.7992482096607371	1.25993406362076	1.38001404859826
OSBPL7	10.5734433819151	5.111742990638629	6.890985765522308	5.0288331228945315	7.841192732629911	8.177774662174809	8.124153501292799	7.76663005774578	6.34874420151721	6.70705101945036	7.160478271413242	12.230314649598697	6.79918242385468	8.84267067711133	6.70348284291549	6.260768444994861	6.013088504061179	5.99020356913213	6.6271173866502	4.0211136588543095	6.29327956375677	5.2493253525179915	7.02117868107743	5.04841793462261	6.0538531567444	6.19216872229823	5.44059584351786	7.19305456503739	4.3003812001381805	8.656954655661941	4.28393586075733	8.96828858381511	10.7296210492023	9.42701822657465	9.61651884950734	10.456089307840301	3.01539729192425	6.77252331420676	9.84074632217928	5.828526703587638	4.72150771671546	3.77513007564387	2.9282884143303995	7.215349238601282	3.98668995362072	7.860829011906018	7.268703576129299	7.34134185357158	8.09928817231944
TMEM98	0.0900114053407439	0.0	0.201748153683277	0.988864588338577	0.0	0.0183516692081073	0.0264385625601624	0.0368900715775491	0.0183024933000091	0.0	0.0521403677182875	0.0	0.0186767635743823	0.0	0.0	0.007757925983004579	0.102544350418441	0.110061678545897	0.0447344083181039	0.0	0.0119784747372677	0.3973848252211421	0.0152938615964777	0.0359349136305974	0.0	0.0688207239470877	0.296389850637312	0.149667777478879	0.0297739991501537	0.0236008177422122	2.0446490148141296	0.0	0.0	0.355512570305771	0.0643308395663863	0.27748670836847195	0.0591916142001232	0.0	0.298756585680366	0.0143673601453416	0.0	0.11170818743267097	0.166298707269422	0.0	0.0385097134026475	0.0	0.0304783682033726	0.316274480296662	0.0592033210264752
YBX2	0.0504091081302568	0.0	0.0961575022310478	0.180051272002347	0.0111110204998794	0.0205549790935981	0.0394837181313071	0.051648888272713	0.0922495459646214	0.0	0.367088004553454	0.0942260049845397	0.0	0.0	0.0	0.0	0.0170156848171487	0.0873203119601475	0.085178911489572	0.0	0.0	0.122986784873289	0.0856502484354674	0.0469574886278472	0.0167361357590676	0.102777829155271	0.100598349414404	0.0	0.0	0.019825757119767	0.43087507213177	0.0356503774483087	0.0331304349483424	0.0891482627866085	0.129697973805986	0.0488402971261372	0.31340961010804697	0.0532717087976352	0.110129891452554	0.0	0.0535499891415068	0.0398108849207204	0.16699585447225102	0.0289524954026094	0.21566603694615905	0.00982435359020054	0.43240979220427295	0.203256211792437	1.87439938809004
KRT33A	0.0	0.0	0.0	0.0	0.0	0.0	0.0	0.0	0.0	0.0	0.0	0.0	0.0	0.0	0.0	0.0	0.0	0.0	0.0	0.0	0.0	0.0	0.0	0.0	0.0	0.0	0.0	0.0	0.0	0.0	0.0	0.0	0.0	0.0	0.0	0.0	0.0	0.0	0.0	0.0	0.0	0.0	0.0	0.0	0.0	0.0	0.0	0.0	0.0
MAP3K14	4.26508171269773	3.6069927606758	6.39124800756559	4.1146120576622005	12.369023061284	4.12132190331226	6.657636333312089	8.494732201879849	3.1153698113919104	6.39186675977046	5.306657677328331	6.66704842600965	6.9691850656749805	4.8070176307957	10.0378243503484	3.92606214305507	6.294378153628192	4.67516009653588	7.60630636040361	5.48904731354459	4.3226633868967	5.68460815345014	6.90935275285092	3.8859570534684	6.61372735003829	4.5261937959586	3.267178988442061	8.67292159391799	2.92454423762496	4.86494861095617	3.44809712351774	7.4130487882169	9.972216496143801	0.7089562258863621	8.787563175208941	9.34131000476661	4.38764628287565	6.62309667673511	8.049826370303089	8.125533026051901	3.52755711484949	7.95987217512445	2.36675783568691	6.655062411244692	3.2950977593024504	5.964001417930571	7.32162405894665	2.59067756920398	6.86630883719578
ABCC8	0.0	0.0	0.0	0.004014489223227839	0.0	0.0	0.0	0.0	0.0	0.0154182132619412	0.0046039099713120896	0.0	0.0	0.0	0.00718272889793004	0.0	0.0829436909869603	0.0321242742840358	0.0	0.0	0.0032905597109526303	0.00861821236776071	0.00630197490474498	0.00493576943655092	0.0	0.0	0.0	0.0	0.0	0.0	0.00868573444176984	0.0	0.0	0.0	0.0	0.0098006506625852	0.00665193913805441	0.129021034529618	0.0	0.0236808061880798	0.0	0.00418457960115884	0.0047258549171432795	0.0	0.0	0.0018071409865037602	0.0	0.0	0.0243952674105757
CACNG3	0.0	0.0	0.0	0.0	0.0	0.0	0.0	0.0	0.0	0.0	0.0	0.0	0.0	0.0	0.0	0.0	0.0	0.0	0.0	0.0	0.0	0.0	0.0	0.0	0.0	0.0539467112650001	0.0	0.0359144504895885	0.0	0.0	0.0265550579225224	0.0267320106805566	0.0	0.0	0.0	0.0532688214769527	0.0	0.0	0.0	0.0	0.0	0.0	0.0	0.0	0.0	0.0	0.0170651226112796	0.0	0.0
TMEM132A	0.0392409782738644	0.0	0.0734928443678145	1.53250351676651	0.4316824772426661	0.0366568976634394	0.0785866364092298	0.0559230095866576	0.0652833398068677	0.0682153268914603	0.685469070254901	0.0810186837109881	0.033309164028442	0.127717762776452	0.0808286678429971	0.0	0.0758626674071666	0.170118027002897	0.124459602006522	0.15582627437107502	0.0541197735653942	0.387929788119883	0.0509150342187236	0.226445308786072	0.159892129074904	0.0556415221833791	0.4645254341907921	0.141089308731207	0.0743408152346948	0.00420909921705594	0.16916934162718095	0.33491668889506	0.388262634317458	0.0454238046997424	0.6516729088980899	0.118772401840786	0.0537424718368681	0.132890481843017	0.059351975714742	0.0409976603349674	0.0468967472984716	0.358607709663001	0.5481731720119609	0.015366869092913	0.618123006043114	0.0187717981610035	0.0579805788734769	0.0739752454416392	0.154860124137331
AP2B1	27.298244231216696	10.831819471053699	13.973355891526596	11.556804325345599	19.8066008697008	13.9217570944749	20.4925399407417	12.3988528027971	9.154583581993359	13.4628184899852	21.6592742860562	29.104121526139803	24.0691396176215	18.112741986171894	6.76543231412692	16.3431743213889	21.8720634791161	22.7780643557233	14.345295814973	17.737425406567198	15.884360108328801	20.90118018441	17.6891047640856	12.510597453889199	33.870381805506895	26.246684690559807	15.3858317354528	9.774029464079463	14.461795410557	20.642118994195002	26.3401733630018	11.0213217023857	9.256960382632641	23.190273476088	20.7481067843709	18.6629642301166	17.0499005825494	18.0857942610181	36.4537590864576	21.1596597760398	13.7944641522027	15.9046526861331	20.1170361449345	24.9929908821526	17.8628480035076	19.6646402085988	22.1347251958172	22.964690622231107	18.665555356635497
TAC1	0.0	0.0	0.0	0.0	0.0	0.0	0.0	0.0	0.0	0.0	0.0	0.0	0.0	0.0	0.0	0.0	0.0	0.0	0.0	0.0	0.0	0.0	0.0	0.0	0.0	0.0	0.0	0.0	0.0	0.0	0.0	0.0	0.0	0.0	0.0	0.0	0.0	0.0	0.0	0.0	0.0	0.0	0.0	0.0	0.0	0.0	0.0	0.0	0.0
ZNF263	2.91669004843004	3.0108243347997496	3.23042878292138	1.32590622793295	4.72120761545807	5.03973866528994	4.13359472620889	4.83004060685737	1.94970432707322	4.34464685682575	5.40047339823984	3.3768029316074704	3.99806051467902	4.45536364340055	11.176700838215499	8.13542850298173	4.0888925800382	4.6808872633800185	3.2506251167197595	5.30850932821529	8.9208713133827	2.87607499987379	2.907376704204	10.9697988344348	3.54661535173683	7.34797031640873	4.52192408620695	2.6587126109119	1.9335871169159904	9.51636444959589	5.1739521507666115	2.24323444054212	2.2859503390671296	1.57753487450753	3.2866377773958098	6.80789348602529	2.09238444153875	6.19674992246822	2.51822748624078	4.21713995102896	5.21890558511703	2.55850019897384	2.4156108138716	3.54235491963732	2.15254442541742	5.112414551325839	4.55945535491047	1.71787029461908	4.33877774694145
CX3CL1	0.0	0.0	0.0	0.0	0.0	0.0	0.0306793789708193	0.0120395638384698	0.0	0.0	0.0	0.0	0.0	0.0	0.0	0.0	0.00661070775068922	0.0399112085163288	0.0	0.0	0.0	0.0	0.0	0.0	0.0	0.0	0.0312665071233626	0.00930401200602762	0.0	0.0	0.0	0.0	0.0	0.0184718391483125	0.0	0.0	0.0	0.0	0.0	0.0	0.0	0.0	0.0	0.0	0.0	0.0	0.0	0.0360989268192053	0.0549597541233695
SPATA20	8.21840785208736	7.72648057706739	8.63994255719539	5.884789881496742	2.28978729333869	9.021389679348813	12.188226878482098	7.27372832269225	7.857888460942888	5.97207845656247	7.64467475699628	5.13461635871046	6.2669229269207	12.2669716407915	6.213254297151929	5.79440102187553	4.96834881855622	8.49506745466462	7.5867569987966705	9.857324748470287	4.482097462610059	4.04002321256654	6.23793257554623	5.88485214442976	5.69270704937134	3.47363738796391	9.08697143226092	3.07546670799207	4.938612179066009	29.423079117371802	2.05888524037406	3.33318170423944	7.07771000436753	7.77679310832421	8.84072077329616	7.25074796694309	3.4516796273866097	4.73803289353372	9.28416366153689	3.64448805251724	4.9312232939257985	2.4724020515002003	4.45861432992314	7.59956892980495	3.53064874197288	5.66895759446982	8.09167553345809	4.13206565371042	3.15699352111974
CACNA1G	0.0	0.0	0.0331921133595694	0.00502230076942875	0.0	0.0	0.0068145907374062	0.00475424372075003	0.0	0.0	0.0	0.0	0.0	0.0	0.0134788597744698	0.0499905114214927	0.0	0.009456203647677179	0.00461215217543241	0.0	0.0	0.0	0.0	0.01543715604932	0.0	0.00709546998834315	0.0162050123880278	0.0	0.0	0.0	0.0	0.0	0.0	0.0	0.0	0.0	0.0	0.0102158816770129	0.0	0.0	0.0	0.007852636854410771	0.0	0.0	0.0	0.0	0.0183303364323901	0.0	0.0040692721945846
TNFRSF12A	1.23515650662021	0.17453771499077694	2.33737138012458	4.03345377459082	1.99082371176856	0.618117585600343	0.643138063490011	0.297688205443262	1.2329225032097	0.221717466467352	0.21952279817756304	0.779215409077506	0.498011655991909	0.8643147550940691	0.464801849560531	1.16496719207289	0.447725206751225	0.321794917150053	1.09238375039515	1.7730252425101298	0.358628273952136	1.2327961055155905	3.1193684527421897	1.42888922665605	0.964619062827687	0.811302488894417	1.26047336617452	0.525112798825044	4.5545760177249415	0.281533618464628	2.88427014405232	6.81203380394356	7.83739879697026	1.04253940647673	0.926900180085683	1.4019385288707098	8.246590365968	0.6452324332443728	0.41397039554933296	0.860300110521063	1.05677556696442	2.2518201047249	3.412251374395	0.241845249295607	2.17981023572903	0.295432347248173	0.128320857038063	2.9833379861813505	0.144016563496979
DLX6	0.0225877677553188	0.00720209215815465	0.0	0.0	0.0	0.0884204197921187	0.0132691653603834	0.118030828070998	0.0	0.194053169642987	0.0224301959240935	0.0	0.0	0.0	0.0	0.0	0.0057184061239633896	0.0	0.0	0.0	0.0	0.0	0.0153515742817474	0.0	0.0	0.0	0.0405693140323457	0.0	0.0	0.0	0.0	0.0	0.0	0.0399463575195727	0.0	0.0059685820290576895	0.0	0.0	0.0	0.007210788299360141	0.0	0.0076452087110867204	0.0	0.0	0.0	0.0	0.0	0.0156131787984371	0.178280189355197
MAP3K9	0.0858606291135152	0.5929369784848579	0.6381536188251	0.316196936178297	0.4320469996152029	0.0507229706123194	0.0756581326226123	0.0656573878095572	0.705152834873044	0.0957590628287527	0.15284713478793	0.18848129869176505	0.10950017901215	0.253414272859585	0.410617694526224	0.0666016003967235	0.135192335963958	0.0326481805819024	0.3765502386981021	0.0741691474431955	0.35950414229438105	0.264952626585055	0.6831735624171801	1.41709503076159	0.18772415154265	0.0345848307876839	0.0564190565321455	0.376066572799747	0.20989034787632	0.014825299728991	0.36412974629107103	0.923055077018075	0.698634369082968	0.0	0.499295817982535	0.7885385449539221	0.0811250862617428	0.56931576121262	0.191628870080768	0.32089346928849605	0.0300326981730564	0.8441857235466179	0.16810246725294598	0.0811878367972818	0.29835078663502	0.0550983951350945	0.155291789097573	0.571051447305102	0.279335856729486
RALA	2.79023200783023	13.5390578982671	15.2478837361161	6.262084972526821	4.88097754957044	9.78763895254055	15.5311891574432	11.5683422395615	6.35287520059841	16.9675534262316	20.397526007137397	11.3692731662552	12.1806000830244	15.277473884696699	2.6210337676281403	17.9670574445387	5.10249112404832	16.7087789363482	3.48153313447903	5.2705036891362	7.79475397025179	8.88136764029448	6.16192632245278	2.32624096099989	9.67279127301148	10.1203883908506	4.9138386684027315	2.91281345976916	6.738761123943419	4.24989302106321	3.47498543200716	2.60630755376254	5.530061108607099	17.633509773386393	11.6915288431931	3.91816814513852	7.252788225662742	5.31911587191841	14.156938713642	10.4945075510587	5.07551480275881	7.793146383421531	6.6985448068988	14.235826308914199	6.204394721096588	9.095502667290999	14.6871628603163	9.84374060609204	6.921412455226519
BAIAP2L1	0.11836596267549	0.216152398747852	0.286340327272173	0.880499645037822	0.384232502314435	0.217193775151832	0.232306726681136	0.7640457217383079	0.137843855886752	0.169978791965014	0.196345634876924	0.194601815500792	0.26123062530267	0.17721323063592104	10.390078825429901	0.4757727936546671	0.34324670486466	0.37498819766762703	0.19733525023410506	4.21758705658344	0.279236856118612	0.821352642795285	0.872111758006489	0.21909042031614806	0.107176996059244	0.414654497539068	0.3720396559078401	0.546352582224937	1.03577820358219	0.12696270652235495	0.498940583564815	1.37837588529672	1.37482852342199	0.165560707238868	0.4429740748636	0.23884232421609805	1.16370438939609	0.166309722295376	0.533016690428877	0.26278768932920105	0.533685178808556	2.07052582030158	2.05453822288953	0.16223346530221802	0.524821653179993	0.618134429929957	0.426298868766152	0.563423303984879	0.233559004895775
KDM7A	3.72562082563082	4.76751928851425	8.28596620272776	27.7109300846337	17.409591205115	8.599387892106419	4.98652772273947	7.633650061438099	11.674538975863399	6.820389726470269	10.182224871237901	6.86553751559566	5.159921960314589	6.816729807067549	16.4456620201007	4.86806256907409	6.230532137114719	10.5720356781031	15.441941387065599	6.413046116067768	3.7918974304972703	15.3335752752997	32.536444597449005	10.8322612887652	3.26450124297244	6.31878159403372	6.83803978592556	14.4483627518556	37.1904331088635	3.302581865227161	27.6750255605599	39.0032178969169	37.507660656628396	2.5621256354180497	8.28339201243559	23.890061038789806	50.2336228543034	6.41437367021086	4.82761046740786	8.74923973964061	12.2236486850014	18.628519515493604	15.2401866844787	4.79194002785372	33.1531982877482	9.232245100154001	8.07482733228387	17.4100720426476	8.116526580500231
ETV1	0.0	0.0	0.173676050246483	0.16292939163824802	0.0214061927966475	0.00594010035459924	0.0332798671519132	0.0597032141256621	0.0394945534049494	0.0112142178622127	0.0	0.00907666415150085	0.0	0.0	0.0282109801457546	0.0	0.0	0.0717447038997635	0.0144797114474886	0.0445873698846936	0.0172320605892758	0.0	0.0825057307341964	0.0193857927199073	0.0214955922205559	0.0	0.0242262587695321	0.0259525327094811	0.0214162223736311	0.0	0.0142142518399634	0.00858538210936648	0.0	0.0	0.0	0.0213850910973518	0.0145145796272888	0.113322655767186	0.0122407662862541	0.0206686766022221	0.0	0.010956939785624	0.00928066485132598	0.0	0.0900242150963399	0.00473183374687662	0.0	0.0671293615733116	0.0127753562626865
AGK	1.25363131647898	1.63289614558561	1.2488699434383	1.31567988316769	1.5368716398255402	2.18553711971678	1.26705519665546	1.49589076436697	2.60700812091936	1.59464039363249	2.19600781409597	2.30275381057849	2.0965579387551903	1.77097984520993	1.23406225480069	1.78311036954309	1.13260204680641	1.89905268350707	1.7939133393226698	1.33686635233577	2.8248136987429704	1.69113303284433	1.82434308542851	1.57114718734276	2.8668002885291	1.81540024064474	1.4981734029308	1.53961089390573	0.95046749507307	1.1901854659625	1.2776482326002498	0.9414705782696228	2.5186303608075	0.625231261141395	1.74687366836752	1.5992697536661002	0.853236652875699	2.4484858301775803	1.23779413688534	1.96927255363361	1.74453094124544	1.83923481118456	1.73512080484845	1.5605156841246	0.840305202755817	1.6608782898442	1.70451492229377	2.62727091725921	2.5722213054429903
ALDH3B1	3.85981748054302	0.224671362675908	2.74535546290167	15.6118166359882	3.1256704216441102	3.0887221942691405	8.68229665979722	1.73270873473662	7.43605221789455	1.7835176033913702	1.26240517684242	5.59445147006265	4.10474518931257	1.93687707372466	5.18535356467167	6.771506748013411	4.91159822341277	3.13403578036734	3.41437430647985	4.30260380860978	2.935017366234669	13.012268944695	5.60309292593347	1.18149180109873	3.189411739853	4.45722518398136	5.821629213437201	1.523128267911	19.978701676800306	15.496171018141	12.5696826381372	5.313449062878781	3.07965543083126	5.29193380345241	4.04557096409266	3.63384046491269	35.2748577849858	7.57056961965629	5.76692316522954	6.60206652314695	2.49356078040544	7.4489786106498705	19.5453799146345	23.2065006974409	18.7058259374917	10.553613904157599	0.743612846560447	7.72392273076155	1.2698763895113998
TTC22	0.17827001126477202	0.00812017918011545	0.812494703007136	1.24868154829665	0.446264474644394	0.27415249615630305	0.35905566748371703	0.140904861025587	0.314585896437527	0.088221817006362	0.0916743873259925	0.17851441215979502	0.376503657450928	0.382942619854673	0.35139658729662204	0.378632109187706	0.267565448380866	0.194625104530617	0.801176343063443	0.16536163741688098	0.0711710749853465	0.900943774706696	1.40631699846191	0.244011647196084	0.14796686655258098	0.0700978095461058	0.0952935190922318	0.362964565903614	0.775010717855777	0.0901453914792746	0.241537610794548	1.11442432351147	1.7273409661445305	0.225192606209995	1.30321164249651	1.69918039118023	2.07361113188798	0.326324448997154	1.25507915852158	0.662593684778464	0.0304356897047518	1.46967283706522	0.292042521831122	0.43149846540989295	1.17672979923141	0.104230427207832	0.202647981943272	1.03420383126696	0.448914437419078
PHTF2	1.3350147529916498	4.55704342886078	1.4369674369664898	4.31056128582225	5.87693115148677	1.92009656107099	2.19679043765202	3.78448357826044	6.34657054451203	1.46659556766512	1.96174062900662	1.9784104395176296	1.96643573928826	2.03212934785476	5.27061767858434	2.78089478823991	1.41039136376085	2.88603368138362	3.37884636035184	6.63369735451248	3.97399823034938	4.22852201077611	6.43185419046401	3.0684866805387903	5.05285799167666	4.20583614259769	2.25230233247429	5.6279264851172615	1.3307438298164	4.21225871901276	4.03718783600449	5.17479289243636	7.24013810458891	3.07191000687036	3.6998819124586	6.63512891526596	3.77706428975633	2.54899930458846	3.2148540641642898	2.44791500913531	7.41804460746189	2.43698764836398	5.889733612379321	0.847750675393455	2.2179029387318	2.45216365578509	2.35875285303554	2.57552440408223	1.76879062953776
CCL26	0.0	0.0	0.0	0.0	0.0	0.0	0.0	0.0	0.0	0.0	0.0	0.0	0.0	0.0	0.0	0.0	0.0	0.0	0.0	0.0	0.0	0.0	0.0	0.0	0.0	0.0	0.0	0.0	0.0	0.0	0.0	0.0	0.0	0.0	0.0	0.0	0.0	0.0	0.0	0.0	0.0	0.0	0.0	0.0	0.0	0.0	0.0	0.152372240681631	0.0
FARP2	1.11182134643651	3.37526342167334	1.7491816453528202	1.08129740659401	2.75160197383637	3.54636308683357	2.28068338570005	5.49740006439951	2.04786445978816	2.73857193180635	2.4034928088825	2.20746070102035	1.40046388004882	2.90396598987213	3.72932972186168	3.72834472906021	3.50241929879428	2.54406390535105	1.4289407676029098	2.39929975139883	2.34331172963026	1.9608415127600904	1.61738732235561	4.37311095417695	2.7451163977749102	2.7191326151111697	2.6938888355073702	2.1723906621658604	1.1821133320648	1.75265385951826	1.90202534884487	1.3182707564726002	2.10747328189519	0.7105314844336279	1.4875809445060302	2.4208827870333	1.1167722189398002	1.93124308588184	0.559633252329422	1.9843892710046205	4.616054896916019	1.7319023094538	0.981066566153287	1.4243542514773702	1.47334824594464	3.24025823818174	4.6734710316483214	1.65992013958897	2.60126646429643
USH1C	0.0	0.0	0.0	0.0	0.0	0.0	0.0	0.0	0.0	0.0	0.0	0.0	0.0	0.0	0.0	0.0	0.0	0.0	0.0	0.0	0.0	0.0	0.0	0.0	0.0	0.00970563064474018	0.0	0.0	0.0	0.0	0.0	0.0	0.0	0.0	0.0	0.0	0.0	0.0	0.0	0.0	0.0	0.0	0.0	0.0	0.0	0.0	0.0	0.0	0.0
GGCT	13.603768902273801	31.021792043470306	15.798004996642801	13.965118535538002	7.941005922205499	19.5874250212324	10.0802161513689	9.76851236108519	19.87739471729	13.001197146814802	16.8578084562855	17.4516876437057	22.1983030829248	18.397942435634	6.43804122971818	29.864710372244897	8.750022359293691	12.1173834277882	6.5942867819034	17.654698376258303	27.428144626457602	11.570031203584199	7.6973602440049	5.43747770425895	31.45907397807811	9.74920247215157	13.999509911552801	6.76624642260185	10.318455851651	11.9806279134889	8.676917930899839	3.26257985309799	4.735640261538308	8.87505817448344	16.5655786262741	3.59895386457901	9.26298800107476	10.9240896630722	19.6158279737222	23.0645704034615	13.6907904484692	7.66669587233243	11.345467224521899	17.7902821915345	10.2548298576945	13.643265963383	8.76080999702778	20.516147919733	13.742524466575901
DBF4	0.683032140004777	6.13395684500139	2.62628425369896	2.00707861532395	1.66291353347961	1.7028567774967598	1.39773114051059	1.95200762995865	2.35529787446676	1.15451044036184	1.5975717891311598	1.06834756848494	2.31912970459963	2.17052210289554	2.9958357204891404	2.7410736298397005	1.1575572265951102	1.83773960780954	1.4391872066291898	1.89929511908563	3.3128238026639503	2.53212832292843	2.00265379144894	3.04234597935651	2.90116815852919	2.02504867884506	1.5562827370445902	2.45581371090983	1.51244788066009	0.965752395875079	3.37882819841694	2.54202514274006	2.26384191509542	0.31146857393063204	1.1231730582627	3.80359093070472	1.29383183912032	2.03571062687779	0.35432289919890003	2.3678847818906403	2.79292328296321	1.9774802357659096	2.88706436527332	1.4443766718976	2.34744150264522	1.63866903902376	1.27872176203153	4.1672066903110485	2.26333716491082
TBXA2R	2.80464109022032	0.0	3.101034690505569	0.235211985122054	0.276343372368106	2.25620664578531	1.51392245136168	0.7536114622270741	0.696802066350345	5.7753583350799405	0.325079231386466	1.9919792412507704	2.05511102045256	4.38882680327536	0.33181738686474	2.28360092685442	5.4522125785974405	0.468417262859025	2.30126577647846	0.263131846826042	1.62393893223815	0.9613426128940028	2.06394303640085	2.73618699501549	7.73292962995612	0.0255619831803468	0.683877880474838	2.22363555111477	1.11510715864742	1.16149738745602	0.9395147166745328	0.738886940400633	0.571300128949534	1.23178662419377	2.02305173569722	0.846617610226255	0.289808292901902	12.1304366604656	2.19826500385788	4.0023360404880295	2.0199686693522096	1.13158943113614	0.212993418177585	7.416830096443009	0.560224640214705	4.552916048193031	1.35846441135032	0.414045514018346	0.776973108328408
IFRD1	2.9581187255172496	12.246003372644902	6.1287676016945305	33.1805475047695	11.543272253429599	6.40894000949669	3.629659975866201	5.263245974434651	20.225538503052398	5.30020124638574	3.5156596721269704	2.96189572005821	5.4364756166589805	5.3911156738613295	8.69083533343388	7.80324362380774	3.45052012729153	9.64616790597224	5.14014717821959	9.05280928647597	11.1380824791762	16.904605080215198	21.985112555444	10.653606314837099	3.29256220449969	10.9805982888942	6.246366813403539	7.15999956903423	20.5654821690922	11.5658397679366	16.000393924829098	14.7905757556076	23.6288339918578	5.801895261409861	3.95901400960746	6.68767138484077	26.1796897381816	3.66977250898488	4.73965931876457	5.509532192320338	43.1041315504517	37.798298123802	27.3090030612533	3.2881879035561	24.4266642482342	4.24968068733911	4.11718151937511	9.29133742136611	2.71887641855488
LGALS14	0.0	0.0	0.0	0.0	0.0	0.0	0.0	0.0	0.0	0.0	0.0	0.0	0.0	0.0	0.0	0.0	0.0	0.0	0.0	0.0	0.0	0.0	0.0	0.0	0.0	0.0	0.0	0.0	0.0	0.0	0.0	0.0	0.0	0.0	0.0	0.0	0.0	0.0	0.0	0.0	0.0	0.0	0.0	0.0	0.0	0.0	0.0	0.0	0.0
COX10	2.80652568577958	3.4007072425939	1.87850853992177	1.7054234751294	1.51181830714711	2.52487675936879	2.7538330061092298	1.98259563189643	2.64879420853126	2.68125375920508	3.30830864701698	2.44467877602232	2.42334324742365	3.1889212245446803	1.71972773692687	2.04299055525884	0.9126808092625608	2.61601548917538	1.6691853864677098	2.4203865115629504	3.1605709129927004	2.04334677169384	1.65562843017038	2.4692567394421	3.34983319308328	2.06772455922291	2.0031899460941203	2.2940807104619503	1.88208605669954	2.05206857082117	2.10790664241831	0.794205030165973	1.33987501635593	2.03693312100249	2.13697412744443	1.80782836937857	1.6401539430788503	2.95778625796177	1.51561015427516	2.2134964100296	1.28473208851408	2.39752998312043	2.73406655667827	1.99451452398656	1.41425440451465	3.188666567346	3.11611765839856	3.61846858149792	2.76360681924083
GTF2IRD1	0.610735280974258	0.0687291066062126	0.9320026689004248	0.6999223039057081	0.7760239029892659	3.34293362376666	2.18431229362184	2.34474427536819	0.872940628907669	1.74563849479724	1.5578078284955	1.26583531213022	1.7815830306107	0.943212777896897	0.6400653744057551	4.6228732360918885	0.870094476893577	2.1561388554026	0.828449849484043	1.75305822512613	2.06215396814652	1.05597770441671	0.174985030488355	1.30516236743411	2.7950162318800698	4.28865799095065	3.22983788458318	0.7893662386769821	0.301048213629332	2.77407945211586	0.715109428901577	0.0317591755084482	0.321115389618732	1.44010983572409	1.5919061264629497	0.180366360439507	0.103089701286339	2.32223686834817	2.04369275749615	0.6881209332768891	4.09309440895054	0.0891705706699388	0.0457749012750073	3.1638628735181498	0.824862296874545	0.9662247220249592	2.31533112604597	0.0455264243280067	1.19092154191152
PAF1	21.733553857540397	23.453120338304	24.7496049910828	25.7814047569321	15.4545952141438	21.1088239899334	19.4477659765461	15.5428938577687	19.5283027887772	18.7350153648459	15.9763300725605	17.431458814437	21.4657646789448	20.1302185991079	24.4440966485558	17.6563413239799	18.79440450347	17.8110980029516	15.469158396400301	18.5343494608093	17.992946759347998	21.3260749453086	15.8565737441508	24.601880352825	19.0000670984453	22.704323874005297	18.618491896185894	14.7774480093771	23.861081412260894	31.7104127307025	19.2776675927656	17.7261932549873	17.625268170549607	34.8818321668491	25.2819341751371	20.2587496045654	18.9602578605835	19.837091504827	36.1275372049362	20.648674218484	42.4193420563965	26.3285026960061	23.6077644839672	27.3881853034929	24.448918479361506	20.7208992126779	18.4624747283143	20.6185037015694	17.635090578559602
VPS41	5.04578641017141	11.202170562042001	7.01677679752666	6.375468750576402	6.18297976308022	5.30225602595241	8.644761953188791	4.446169095620942	8.97976170818441	6.23413734091689	6.73837575747516	8.08043966781766	3.3554316381961	7.71467349622088	4.0472675960266695	4.83538406498792	4.06348744145887	8.956977209089471	5.00772097468609	4.28201935539585	4.157117913966069	5.63981954153829	5.573787882908468	2.86532494531228	8.40504483720375	6.77229659288336	5.92254679146156	3.99866080492284	6.95288558095392	3.45838747635697	7.718542281343992	3.20524808352027	3.8475512643677	5.478334782083441	4.7349390004377	3.9786697155773503	11.003309587297801	6.04394806677818	4.4763157489054	7.3991552607329405	3.96281749414488	6.761108175863072	7.3325333399746	7.621794212630639	5.6087321066802005	7.59156709745729	6.9950096083225715	7.4415618589087416	8.234427402651969
ARHGAP44	0.164166371133066	1.04067604876352	0.604281615460693	0.17618190153558702	0.11591480955093	0.353312351760659	0.274607099477061	0.377175951875856	0.262237405410753	0.631541394452541	0.7605351094124191	0.243410777862443	0.103922304934908	1.65763790993089	0.28612718787070696	0.164034945162637	0.0739644731170227	0.41592942340102	0.0448044707898314	0.0624133667467531	0.357695348008847	0.253118616815795	0.116301926058003	0.523205326634122	0.748278698028511	0.250184962605502	0.15742260371540698	0.734639677875638	0.201565374958966	0.544982174168363	0.0469152650302505	0.0265656883656593	1.05664194814189	0.39563263294916	0.16943122794100002	0.097051884141232	0.13773124701466502	0.108063030900474	0.237780364839156	0.0772788891919733	0.349159916997471	0.347515824199992	0.0510526167749406	0.3236191417843161	0.267847408575859	0.290393327379856	0.6727048633568039	0.0836641615456909	0.32942246960344
ELAC2	9.401795414145079	19.2267369055637	8.51880282345674	6.83823691074515	8.48399806296627	14.769284994204	10.4422712552271	9.253854303196801	12.585467601762199	9.85852270463602	12.760036969189999	13.221066475299098	12.1891008731423	14.0077861767277	9.83640870807219	8.59173683239044	4.4002653281622806	10.2017426546734	7.605338157613269	13.102459032911199	14.9400405637727	8.93592309902002	7.220677202369701	12.121048572056	14.349096393375303	10.920256637149501	10.658744240691801	8.774738361034629	5.95150649065032	13.3833978244628	8.83026595601554	5.48200925113179	9.39143547039969	10.2946076302273	12.3999705325601	7.400121112119598	5.309649640417598	11.233446520619301	14.654441035495699	12.8534052127341	9.327958608220287	8.95603663054567	7.95226531682256	9.67965404725711	5.781582839144808	14.268850745755	14.7208690242535	10.324231204094199	11.7917204257901
SCIN	0.2409543228122	0.0106705691918298	0.00957563635024907	0.0086933408467215	0.0	0.0	0.0	0.0	0.0	0.0	0.19440966196767495	0.0037533169540977396	0.010415918271581	0.0127801252798566	0.0058328009225320394	0.0121143357352879	0.0	0.0122761467103382	0.626696508231941	0.0	0.0	0.00933133126486941	0.0841557034157464	0.008016273739975441	0.0	0.00614094435082649	0.0100178684874011	0.0429268195426907	0.0287816178779462	0.0105296268388831	0.0329155417198947	0.0	0.05542693839947098	0.0	0.0267881008522957	0.0371406388174934	0.00480157175697167	0.00884157934234505	0.0168723791275781	0.0128201440003246	0.0	0.0385120977261993	0.0255844923864612	0.0038442286315007795	0.15749532066165306	0.0	0.0	0.0416382770209481	0.00880462257481298
ARSD	9.86437544825977	0.0494387851961	3.83129960100959	7.6240327017523	7.7519586375086	5.2079529725782585	12.4723072211387	7.189878100769321	1.7768227734486002	25.39543430292011	22.111501021785998	10.1047358883959	6.81485157804776	3.99157454669185	12.9106239665651	5.81898774082355	3.90016703017392	14.541063163146699	3.72197726574363	11.157449445831801	3.08333032030881	8.08318402916199	2.45763387635958	4.73988978048312	5.59648344405391	6.93352239963397	6.8130146232835305	9.40772538779706	5.436606809239532	15.4807709774036	5.83561193173563	2.0267018857556	2.3103588501569705	13.7850240428036	10.632043739462802	2.9440842130151403	9.75672273651674	5.46879090464958	11.711983824333196	2.11429221226798	4.21346516024718	4.05224897160247	6.28250551938139	22.136585141332397	4.08919606677713	21.9161941369573	9.06786112097498	2.5492747679882	8.28399393856326
PNPLA4	1.9314936400798	5.193550907117481	0.554836681189072	1.85929814949282	1.2746874777198898	0.0390695254926514	0.944800751682707	0.918597660756738	4.13305551537711	0.018966526780154	0.8381896580077919	1.66945359411856	0.7171294077024629	0.3212519222263689	0.5102643458861071	0.6075575041932	0.8951878950581509	1.75735685414379	0.965972072246634	0.0	1.45722306566303	0.7871679618331731	0.984541779812185	0.7012786362331171	1.8859333656171495	0.704666913055173	0.723868680015229	0.690913585789152	1.07908706653152	0.852364186070156	1.02572641597653	0.4114112086445321	1.41237443251753	1.41205865081281	2.47173381356182	0.723369044506728	1.77566797046349	1.4826667577126598	1.80573731566954	1.55849001991711	0.418042362461838	1.86086083445799	1.9271595771089	4.23869427428595	0.917447915637451	1.8740163287624496	0.35533077348095	1.26938897019337	1.06833963563472
MYH13	0.0	0.0	0.0	0.0	0.0	0.0	0.0	0.0	0.0	0.0	0.0	0.0	0.0	0.0	0.0	0.0	0.0	0.0	0.00758292078254917	0.0	0.0	0.0	0.0	0.0	0.0	0.0	0.0	0.0	0.0	0.0	0.0	0.0	0.0	0.0	0.0	0.0	0.0	0.0100776668072651	0.0	0.0	0.0	0.0	0.0	0.0	0.0	0.0	0.0	0.0	0.0
ADIPOR2	17.464193679439198	8.71860129247862	12.887203745566303	16.1326989575747	20.163777330019	16.2693297572685	17.070567327448	15.160889416568198	11.506659988689101	21.8977903205688	19.2649985051316	21.1931624346458	24.0654134451166	17.4037602524383	10.5868040912223	18.691651633855	40.8086437975157	18.226834963466	16.2040163754439	16.1118504361173	19.9542407626297	18.000387656250602	12.974390507560804	25.4876463516016	38.87436472874421	16.2599989816768	14.684802218861801	10.3086729766116	19.8553971787609	7.98831015945451	28.0887267499901	17.101445098563303	9.88816381882384	20.055804899049498	22.3104603113335	10.2226988503191	21.6361079638499	22.070971736494197	26.825006390406603	18.5020035323782	13.2851785561242	11.6896040982829	26.6940713308522	31.272071419121694	14.1022755401088	39.629075170247795	21.545169459567298	22.7104409475281	17.298584966691102
CDKL3	0.345953648408709	0.6066887825763391	0.113129347178655	0.0962865487621317	0.220592040368913	0.338561197727365	0.181455520270406	0.20508167808686	0.188422977030698	0.472524904885177	0.595060846377795	0.4226420827895779	0.3845521302807271	0.259510813200975	0.244057677555007	0.146955911035	0.200189612926556	0.589200464117844	0.23579536456882	0.106967816900028	0.14469267134207298	0.20670572998165496	0.0839729650692599	0.0591916154340771	0.42661822000768296	0.0982460090288148	0.110956880629907	0.123265602061439	0.14713026382202	0.15550008463493806	0.0434010896923622	0.0786425363431807	0.194889862490662	0.23598669067532896	0.19073715995412	0.143651582083926	0.0620453338720019	0.293785269262284	0.0747506940884938	0.3628750783739601	0.167347967415981	0.0836384376300214	0.0188914136859319	0.347722626456268	0.0634327987994705	0.5923657797792851	0.35142555449230106	0.0512423635699739	0.520101833241159
UPP2	0.0350873001542433	0.0	0.00752968198904265	0.0170897498620197	0.0	0.0	0.0386475098634772	0.0161776125526502	0.0722366667842681	0.0437570665181639	0.0	0.0147568694312953	0.0163808543558202	0.00628093238517133	0.0611540016010439	0.0	0.0	0.0160886576095583	0.0	0.0310672661559492	0.0	0.0550318180345139	0.0447126931016401	0.0	0.0	0.00804809142404563	0.0	0.0	0.278548499320207	0.0	0.0277314909924752	0.027916283050916	0.0	0.0651543058224211	0.0	0.0208607694522527	0.122708818431719	0.0	0.0	0.0252024000926233	0.0	0.0	0.0	0.0075571528694332295	0.0450343554096568	0.0153860606953733	0.008910567910657979	0.0818543470824388	0.0
PRSS21	0.34285483101913306	0.0	0.2943045300872281	6.0630991971073405	0.28775114147654	0.261325157186195	0.278875086933528	6.74876618622106	1.36345433406553	0.0438534640549774	11.932576299514501	0.0776442400504276	5.97166252418093	0.188843081473835	23.649786709911197	0.0920598013890703	0.210319314203422	0.8707014640837321	0.7431802076562428	0.0	8.44435578150999	5.15681055220247	0.725941373572312	0.0473803754453251	6.82979549976713	0.266172109557633	12.825069788956899	0.3664844180106861	2.5255450417917795	0.155589020880598	3.32121377879597	0.146883361177151	1.4040095558840502	2.33672991117163	1.73033932957531	0.5958416930024979	2.5258025007337	0.18813010938626	2.19394110534768	0.429384663703128	8.08457485087984	0.749829010952135	4.12824449498751	0.0227214042042847	1.6248084060561898	0.0	0.0669764852867708	2.09188417564164	4.14237841767165
MARK4	7.79017685838502	7.2816321692494705	7.2635101389438494	7.23074318097801	6.11646871721318	10.1105058553827	8.70942059211354	7.431304344281219	5.505104130136499	7.2846541311239505	7.8672477436428085	6.23704615282933	5.473824894453091	5.36023436404102	5.07093549664187	9.02742207352624	6.003581800670849	7.33972352096146	4.27958060113633	8.66052327571198	9.88856292156668	7.21202619632421	6.28254877436545	6.3494080814438405	8.719219162135051	8.74582270798031	8.127553765705098	4.12975704399134	6.57015030713616	11.326316751375199	4.52930229083394	7.2981076201332415	4.84162101244659	11.347071303073099	6.210202973245409	4.59711714168022	4.476218103001821	5.09420992181805	8.657732176035191	4.25621556544436	13.8281051851058	5.7922178419125405	4.416831796723621	7.5997162368204485	8.259532949802491	9.31966221223182	8.21435888536196	3.23985943952537	5.581143779410549
PROM1	0.390783979495659	0.0100125938195491	5.187442429277599	0.737554661300261	0.332236551638039	0.0281703306431795	0.328975880368424	0.0740015877938052	0.539548713151327	0.0	0.0597678428183195	2.7793483706079	0.0944785716689973	0.107428952610562	80.154063109674	1.23416768265222	0.0344496661638015	0.18558658272699105	8.97061364633868	1.52409583125112	0.0250735869500434	0.861000454645808	0.352147643708728	0.0292521024798978	0.152911037880488	2.20887306634692	1.6230909017994195	0.4139872331657	0.32200495973549	2.52772091606527	2.08479708978176	0.17211473758597798	0.0619156756439765	2.5286839583082004	0.43390000359136105	0.766156702980729	1.88104383215785	0.12997668731242598	6.30376823099575	0.207176792152318	2.0682512755296902	0.407430799181434	0.87625131232465	29.8915262700007	2.01523288357075	142.995376135573	0.0389876301358585	0.795885674692998	0.148710714849553
CCDC124	58.5134015872513	43.64741015696	24.021290305686694	25.541011855570396	17.162038114363302	24.9179163381881	26.6265055628289	21.5137800347294	48.124802873629	31.0166429423509	22.446569561997197	26.6518879112048	29.847371287729807	40.8018329697234	21.1070910310715	29.8956091505866	23.6019380512566	22.9421448535356	15.562289994211302	32.5208625777287	34.4265330331437	23.986456675528498	13.6434228188836	23.0608359927106	34.8407184685013	18.726222569271602	21.428381125196303	17.710559350041002	16.0233410128407	54.8520053776491	21.2616111525699	8.37412020071802	16.4973329935552	80.7795434157464	34.553677995728805	17.2317742356559	16.434366536763502	22.0808293026419	69.90131594007339	27.951919733312202	28.7592255839678	19.123009798730106	28.831243025939003	34.5085943133983	22.748958226085602	26.692606049714108	19.3212119577312	35.685560420589205	22.7896857627068
CEACAM21	46.9040843371331	2.93668313174163	7.69204813617208	14.8765883556092	10.0463745426846	4.28524007498144	5.00592183373887	8.32372124909269	11.788847010331096	16.3945909187657	7.64121440535517	28.053331288063003	14.5902579461864	4.2368717225043895	3.1556485606135	2.49339623371066	8.54958118627831	10.6963653844844	5.78626334554276	3.15977825471606	9.66922232854789	7.5314675581270984	9.2289983931279	5.65688610020968	10.8854665714553	4.68260104532688	2.34467173170163	5.4834844254847095	13.540317226059802	3.45208516479952	12.526357965176599	2.8601764062907304	4.01999033481592	6.26472845166592	14.9091682987985	8.86121591136489	20.4430475622175	11.1683180920817	6.33024696369994	8.59451559577453	1.7874848234340102	6.99408983565463	1.67002676994612	19.2381106532239	14.515629700525801	8.445748812226741	6.39721986326328	5.958240167109191	5.384777123771711
PAFAH1B1	21.2612528394096	18.5291631028063	24.1507335265673	14.814772299431803	20.778634404194	16.124062369097302	20.403392093214702	18.0226172022467	11.6170956546348	18.930654452766603	21.416920897367998	21.313660365681	16.3454568422801	17.9399927926479	15.725750767651999	15.8288223122935	10.8051089195181	14.300032077186	16.272824369786697	17.7159582731086	14.5849873423067	16.6345727818335	20.999394925529	21.9527650928152	28.390540768649306	22.196988661560002	16.3584813166391	16.5802497443344	20.293557887723	12.891141955198199	17.9222484350137	32.8576774355967	21.978951441169706	14.369310872400401	17.6957976709581	19.548562162558802	23.106228882439694	24.6155993262687	21.4845703150563	20.4979663850064	25.4394170226468	20.412632843624397	17.3748013874738	20.984340550853695	13.245368836068304	23.3350576971651	20.8249393271145	16.517751554276	20.584597823109
NOS2	0.123824509983976	0.0	0.5921883491855191	0.14359624443621302	0.263182668455599	0.0173112267665293	0.0	0.108745624728772	0.0	1.43145322962452	2.63487241277002	0.53069546842378	0.7047156001660071	0.0	0.0154153542908292	2.89522041290563	0.0626957779856227	3.13087508062032	0.0527477553866799	1.13466262648876	0.009416132221293859	2.3120181565136604	0.132245489294571	0.0	0.0646022195728318	0.0	1.86920263147022	0.0	0.0175537319381504	0.0208713528578407	0.0932052953679803	0.0281479139514294	0.0	6.79473102965455	4.03040387467128	2.08468907255882	0.9961607751430732	3.44432154839438	4.39226882339541	0.0451760230803286	0.0986548077972395	0.02394884656485	0.0	0.10159809518033197	0.0	0.0	0.137762362848775	0.00611359410782176	1.40082405812628
DNAH9	0.0	0.00878739418623792	0.0	0.00298296383578255	0.0	0.00224756763313743	0.0	0.00988313565395512	0.00560386238989121	0.0063647190098090785	0.0034209325729813197	0.0	0.0	0.00877054108397456	0.00400284183491869	0.0035629858397241703	0.00465141587794201	0.0	0.005478717335364021	0.0	0.00855766954401457	0.0	0.012487143238443998	0.0	0.0030499988076359893	0.0112381589473599	0.008249884117905129	0.0098197116266911	0.0	0.0	0.0032269649121362	0.00730905338954832	0.00905655181192219	0.0	0.0	0.008496095604198471	0.00329514628691061	0.00485412674265291	0.0162104711429143	0.00439900224744035	0.0036596127695283295	0.0062186987804011	0.0	0.0	0.0	0.0	0.0108871876030169	0.0031749838238956307	0.00241691853030578
KIAA0100	13.660306503350997	31.444012951977896	19.552051666425896	16.437908816833	23.0773386415321	25.414274116996303	28.374587302480197	31.3258009665942	18.1062455491269	26.535715899159303	30.1195170941475	30.351925689548	27.647857762866106	27.2595663131493	24.300820497153893	24.755755675736694	27.744607677631606	21.8829801540069	18.641910933617	26.03464386105	33.343193789492695	21.272409575481397	19.3482507214681	25.547123448124104	29.1903206697077	23.496604289138894	23.6038929520795	22.25404379491989	18.6411519135451	19.8039914506818	18.401305143140398	16.94872021713	18.2676567412212	14.7125437644513	18.623946686002398	17.1719247015489	22.6116098792768	24.353022419483494	10.1287534608681	27.545387043088606	24.796985321304106	19.7361907559642	18.4517903129721	17.517507364566	18.7085209990709	40.802528848825	34.1315317612655	19.2031275526636	31.5580878678837
SLC13A2	0.0	0.0	0.0	0.0	0.0	0.0	0.0	0.0	0.0	0.0	0.0119764452818509	0.0	0.0	0.0	0.0	0.0	0.0	0.0	0.0	0.0	0.0	0.0	0.0	0.0	0.0	0.0	0.0	0.0	0.0	0.0	0.0	0.0	0.0	0.0	0.0	0.0	0.0	0.0	0.0	0.0	0.0	0.0	0.0	0.0	0.0	0.0	0.0	0.0	0.031730484207928
GAS7	12.2988569024047	1.10053672804055	20.561204945266798	17.1816927162773	15.349933125938401	10.0599922251436	26.8751967296832	16.7927518542704	3.9242946704885	5.94210204565987	6.960220267920519	17.450104761068	20.6677588108739	6.65491713374475	33.2010940329597	25.753831727260604	10.639901398458301	6.910029062276981	10.8276450775596	26.219681692677607	8.60830359222268	23.8481355136482	11.9988778561902	37.5803092833222	16.5957996704677	6.88262977443341	19.0891777423519	16.8853815831927	25.9435004614688	18.701991330032	13.003950516340597	58.311080124646594	15.7710848847487	12.698749301227	8.840975816706369	12.563034888220804	18.217113804023498	4.2562077861130785	13.3329365385746	23.286748194573	19.8883069077819	26.460305788748805	24.6938506103634	16.4235719982344	14.457145027690899	81.6393360776485	7.612382860581981	15.9285263636834	5.7748689567139815
TRAPPC6A	45.0931414024625	18.8277973196878	13.960538842803302	21.6382518131038	12.905146633200701	24.016882600374498	15.555891968510599	10.5108532317559	37.5720909344952	21.588054497747894	22.610142351201606	19.9706311488331	24.790175747750894	23.9872712335013	15.675047110005801	10.2865234240214	16.1104294116314	19.3763997958803	17.3095405850396	12.2750442488943	26.815247210556198	14.4182970025575	17.4870144631203	23.5407000143533	29.1578463984833	12.855622717915402	13.381931001609	14.769346218271501	17.490804411795498	38.5752709955877	16.171887964752198	6.547251044625231	12.7280313232828	35.6944038590489	35.240089161842796	15.559063401514699	19.6248317522714	18.2227546808154	39.2316559474445	20.394783407859002	11.5290099009738	12.6748628728323	15.685218839723401	44.8846119393665	23.9785497781218	18.2132617163641	9.658310680215381	11.241739750611	16.6764270014211
MATK	6.481437502356499	0.167886372541227	2.25450652001692	8.78062509808901	3.66826126167417	2.7328624582105805	2.68440858964827	1.23118942336561	1.24461709196054	0.20845762154698	10.2285528446156	1.87177408560426	19.5309603411969	1.33752288176887	8.843874687252601	1.30309534023567	13.7537548045889	0.701310728284026	11.041121151224804	4.77311981512216	0.465467086111269	8.54675076728642	5.744885196611558	5.27772116531102	1.5421093959207202	0.8569194646676009	0.709276709441771	2.98834612783258	5.760002469230338	0.155314540490935	1.63158519893612	7.84988271489689	10.923056364138501	6.61803410568649	13.165656110371199	15.2399549374935	3.19046805771138	18.213446614665198	8.25779901648723	2.13112948777428	0.464456862683897	3.71707165337389	5.951781426427702	14.1920262735027	4.5295305447558	17.465277833488	0.503029336789134	8.79992036015876	1.5930758115823
CEACAM7	0.0	0.0	0.0	0.0	0.0	0.0	0.0	0.0	0.0	0.0	0.0	0.0	0.0	0.0	0.0	0.0	0.0	0.0	0.0	0.0	0.0	0.0	0.0	0.0	0.0	0.0	0.0	0.0	0.0	0.0	0.0	0.0	0.0	0.0	0.0	0.0	0.0	0.0	0.0	0.0	0.0	0.0	0.0	0.0	0.0	0.0	0.0	0.0	0.0
CD79B	132.048325586841	251.57132973814097	74.3424507985125	9.050029039611571	88.32719368062891	61.5074545178926	99.77583028173292	79.95482062796941	217.985440577103	114.304554789958	112.50881133981899	131.149445803601	137.012533304567	96.9352963631745	23.7451175645683	58.6290467619166	48.7099194644943	106.207026211886	21.485768561154103	9.8785293175526	68.0667843089183	21.0713303573511	15.497174369075902	44.477765566641395	113.028190187853	37.8597426836768	60.78720071917361	45.17464621707421	15.3447748120105	46.818785969112504	23.8384074071562	5.09974792987033	14.310022396000099	80.5181251990613	72.1591790196704	15.2532709298222	4.69665279718592	35.9673866364137	195.545285113044	108.918957261835	101.714648320326	20.4877258690791	1.74463113630624	217.53459276679797	21.095380316261497	93.12581520913521	160.61214265601498	2.45663610156659	124.33111838807
SCN4A	0.13530830104064598	0.9150317936906708	0.10804449662307003	0.367834941225225	0.162299349060836	0.113170333639214	2.10177752015181	0.246643335378253	1.29566798302245	0.295625176178693	0.304663449126692	7.92733279209507	1.27221489026807	0.543009197157751	0.18372815787937105	1.41327002552202	0.0979857179399744	0.435745374455359	0.565807504126494	0.0297192465601171	0.0402004761775777	0.542890921147833	0.0834065575892343	0.293961805292347	1.75513870484595	0.7997213582955359	6.019077620855019	0.191723823770939	0.0468390554385077	1.06927766556806	0.109428873894485	0.0450646634013119	0.0186130103415958	0.27379465087235505	0.879784909497802	0.236972908353737	0.270887168489883	0.8679288147292991	0.0999472006425251	0.159721191512638	27.2381349012921	0.0511226378933762	0.032476134615613	1.13589517574051	0.432149248370132	0.124186956595283	0.6392951428318729	0.0163130537912823	0.973580407266094
ST7L	1.78829578579361	1.12611301855231	1.10118070131737	1.5332338460939898	1.0629915230763	1.23038028336471	1.34464448790888	1.49270000992862	1.03037529375295	1.89903402042564	2.1324143542753897	2.08815890582586	1.3650870222547702	0.7192690130447471	1.3465410838163	1.60306326465859	1.30231268821175	1.83654566509721	0.924371884935366	1.5635785682281202	1.56071636697948	1.27445695071925	1.20996363663234	1.14944744081098	0.949535574768628	1.69064712041935	1.69214351976654	1.08742648463148	1.0888863390479302	1.07953219985978	1.35860934067151	1.02320166781532	1.20349778170094	1.6531475877146	1.59955443016266	1.29842423854627	1.14978456242899	1.5517717631394	1.25804520798416	1.05394190895482	1.1852013429859198	2.41028688396556	3.64652980555116	1.08039324194454	1.52333511652373	2.31186378492873	1.5403567308584898	1.8807015506086104	1.85080767948077
TKTL1	0.13241326134499098	0.0	0.164179526568797	0.465787772579337	0.22619245802370705	0.0647919057396162	0.168536463603168	0.0949689172510798	0.19520107413976606	0.042811851004891	0.0493085808725552	0.105191870312221	0.0137374323114465	0.210694464695991	0.237195056762926	0.0970059777730233	0.0	0.0404771643943255	0.802851953074662	0.217115489750288	0.0117474661490277	0.32305831012376696	1.3799001567943898	0.3876608748385321	0.205156102439665	0.242976582039848	0.112305817560235	0.4560707416681271	0.270098134945092	2.07443055511176	0.3798543131379	1.29933037960196	0.4351305849284571	0.2575894302105861	0.498412575565075	1.55700263161024	0.688685106700238	0.180746355329394	0.5507563724896489	0.260670201525224	0.527488655092849	0.911288930567963	0.598939787363438	0.114077430127185	0.23604401046929105	0.012903171150373998	0.0298905834507268	0.129663331867622	0.121929290025541
PAX6	0.0125676082363605	0.0204365777044589	0.0204971230772025	0.0	0.0024931021820311697	0.0101467240661561	0.008859397192988179	0.0092712244426933	0.00229989419901999	0.0	0.00187199052663652	0.00211425276943361	0.0	0.0	0.00657126251517588	0.007798897635320459	0.0076359936419609	0.0138303679106925	0.00674559937824521	0.080119497476455	0.00802782414680395	0.24967719952784306	0.0	0.0316091084600359	0.0100140568438706	0.00691841843332611	0.0	0.0147771458674154	0.00498854058148319	0.0	0.00264877235217304	0.0	0.0118941455881214	0.0	0.00215568625631633	0.008966320355198109	0.00811421191625843	0.0079687737920716	0.0123555290303982	0.0	0.00300390037931002	0.008932807212939391	0.0100882657076166	0.0	0.0177435011193603	0.0	0.010213110833593	0.00912136747721089	0.00595159893724167
RPUSD1	12.1494972086727	9.36356512158205	9.42394222461328	9.14327539232143	8.76168168773017	7.5217030228677	9.97944024409961	7.99014270392249	11.511172713923699	9.98420162393031	5.999814144484639	11.330563102599001	12.5337524397111	7.4720140152142	5.461216325805251	7.62227154486514	7.633803705720051	7.7829883459058	3.60332508691882	7.65272745491925	12.580547744484502	8.94255780981802	4.755744737000491	8.56018568150093	9.79659286568606	9.161750797906286	10.321842961023	9.942894217232421	6.6184944214154005	24.547592800441198	7.89714880122779	5.12760318700906	6.837449353531411	24.859199663342398	11.584745912750199	7.0915441173886204	5.836323475939679	7.18691592547579	14.1327471316634	8.711004653755179	8.27305027938249	5.81161487537843	9.00177567751636	9.11130360000649	8.18765322069951	6.54763008966167	5.8139991439217615	8.31383445689548	4.5617687575150985
RHBDF1	0.105568932189761	0.100981715445025	0.0906197380610465	0.0308512761550623	0.052355653169455986	0.236328717913293	3.26051124758151	0.272576639989668	0.10142631703755	0.13165409614795598	0.133661418833388	0.341877985749105	0.7097170158265258	0.177638929987531	1.20978115229745	3.7341483731528697	0.4008935510185979	0.0484067567678713	0.0424976879021987	0.8474944525266109	0.31609863890012	0.23732704839596	0.11300464401841903	0.29712849881595804	0.6308916947516651	0.15013113483272106	0.82954230081571	0.141055941076324	0.199044698022324	0.36122362710997097	0.0889996134741545	0.0335972523327467	0.23729050392101805	1.61307196079037	0.6473588559328579	0.150635641685742	0.0	0.351426329689243	0.0399182498447746	0.6723392423570059	0.20817231355750104	0.0696765714542162	0.0484241446455023	1.06866661440879	0.128722282762553	6.2541597043519985	0.15013418411291	0.103984596891708	0.212474141017239
LUC7L	17.4881841912075	13.164884541423199	15.5705472121222	10.452992820902699	14.234310191847	15.5300442041191	19.462504247994897	12.396929907587099	14.6760399150484	19.7457482297269	21.516930848831606	21.9028165504947	15.5173173015256	14.828702693881901	9.94051067653665	18.061250594024894	11.888206153613998	12.829463147419501	12.293171860351801	13.278114007446801	13.571330646942696	7.96606654451362	10.2073054879435	13.9584534671928	13.260524163415804	12.4693969752529	10.8094734479582	12.6912689417583	7.80190623067623	19.6728158705697	9.4757298353534	8.300289316312819	9.55441081880256	18.605682218566198	16.6445818607873	13.2839123558151	6.4129647779192105	20.868015245803	12.215426552288802	13.699645457343399	23.7058121893362	7.590865339581421	5.86125227374097	15.931289516957	9.89693399066985	15.3079495316681	19.2281269022592	6.658106870853442	17.8372033289102
CACNA2D2	0.668766327453491	0.34143863511251504	2.73297204079103	1.43082187143571	2.40102263536977	1.7375733129160202	0.527838666664982	7.82783671767861	0.16893690579016196	0.4366201267757821	4.36962178466696	1.4529249038604295	0.674242391182239	1.2309345854756	4.33345554954831	0.8211019784128392	0.679307210243237	2.11081177391421	2.12878326555968	0.242185769332337	0.24897492793039006	1.48863737258874	2.21265309466371	0.8894175328837259	2.86874097751607	0.301147818296778	0.73321986927778	1.157806441851	0.500786703358569	0.7939125445718199	0.397774213622109	3.7866261000715	4.7663827095650095	0.426646306933975	1.319535213662	5.02498055428824	0.644587843561901	2.71207516596148	2.11299886904537	0.392932073573168	0.27948888768815505	0.737390175532393	0.8092469639262829	0.8907494876302341	1.0953278432790998	0.7484410745850592	1.9630127690391	0.42539861563283693	5.94551177515242
BAIAP3	0.561306886265903	25.3440873071661	0.61586329955611	0.9455670174632428	0.950237215850284	0.467741826734474	0.18594319340433105	0.2685296796253569	2.9580310398761203	0.0666667552931447	1.21955522632195	0.141998252223691	0.929987957526672	0.8400936126749999	0.32365053857422	0.261896271225804	0.42951314985441297	0.375422516554832	4.9080473272015315	0.298945349896329	0.121312753261713	1.09439237743135	0.524903445726947	0.854231833531907	0.0756638900425402	0.7821733942177659	0.284252535879903	2.828534701071	2.66777406166631	0.139427610055643	0.262399344452771	1.8669434442623896	4.8629333255901	0.358256301086699	1.15462866559323	3.73029093320301	0.4632243305522589	5.786869784607849	1.02451688570856	0.889205410362032	0.20679283249851604	2.92689215076811	0.725948523800027	1.41801747536877	0.390009534824991	0.0666236956208865	0.15862289693087805	0.3719434658031529	0.556281956496828
TSR3	79.4869147582665	25.4058562592729	27.178349802183398	34.079390511624396	15.2451787046913	27.754603443611003	25.1984191756772	18.1267407817261	32.7368945568158	27.820556050780002	20.9783968585686	29.5715467643298	33.5464464005574	30.1154304772819	18.998608805864606	26.9876477875413	18.7393350171149	24.0033264600568	19.982061631052602	24.0673489333355	31.8535263052805	30.259540771746305	22.4219892186099	25.0579795418544	26.7744699873563	19.9629582115839	25.2571361344294	20.4392996313573	26.611791284215002	43.12432602834661	24.2617543418018	16.6461335136366	19.983555514986698	74.19847732204549	40.5568620945921	23.1787170106624	29.111040676508	24.8400328093652	81.7055975103803	27.6127007064402	20.725610513314397	26.098309973242003	28.908734113913802	35.5881880118011	27.706354353095	27.4671510482461	16.5930533682674	37.4289186849906	21.4199964035283
PIGQ	4.69934545383134	3.4341423315306097	8.991743509107339	5.875645840623831	4.91180415775724	4.82453913687887	4.55734722130799	4.43329317220038	4.93352286195479	2.5510146492089905	4.5411001509646	7.88364092018092	3.19897941097466	5.1812805065547005	3.07717048048603	4.48783896357466	4.8601749417073705	6.4012044213666295	5.02297507899309	4.21129554011282	3.1443496185327704	5.59312605564132	2.6195517315717	3.35261514512964	2.7586984533993	7.91266273581641	9.17124503733411	3.3605093162054502	4.686148334992169	7.8872826606141615	15.7661607626683	1.87467694739243	2.8689925530776	6.03459373653822	5.9835722151685085	2.94742913045136	6.395216703536612	2.61402232897961	5.71549238657418	2.2220020424779903	6.831961340813861	2.29922107372073	7.255497909401258	3.12409965126266	6.40223985319015	3.31841842371459	4.61366298678553	9.13923070472003	4.50167252255061
CRAMP1	1.94854679277993	16.8074965787684	11.681754393353	2.11238942072104	16.3620326557723	4.9931321526016115	14.789747052622099	11.5265199620138	6.7122344901840485	8.864985876815819	10.181579067892901	13.54995384709	11.3762920599857	12.1954852994277	33.8156339742278	9.71766536645337	8.594741183749889	9.213125681858198	10.9409239249352	9.874515158345599	12.5209581558061	4.7129826033147	6.91316335685877	13.3493976753228	14.187196764668698	18.4519235119004	11.7761361359882	10.9705113450841	4.5281814877342095	6.1881263787666105	7.11017146731253	3.2928677845265297	4.13389957982164	0.38787994256017	5.73874421780029	5.63588330130038	1.08672649458833	17.8232076964089	0.449807592374856	7.11442915654211	13.1355027915084	3.3594542699573497	5.17234407206684	6.08503790273546	4.06354514221829	57.2931989830706	9.95347682709577	4.20123733766186	12.1813014335816
TEAD3	0.0595500185218664	0.122062352336058	0.6572234397323461	0.372916950703451	0.135008556077249	0.187320645816568	0.112444099704462	0.360857857434666	0.163466356812897	0.33949398673456394	0.177403796231392	0.0357789954971633	0.16680910346562305	0.0548227135344587	0.0963767208734719	1.71572550659226	0.290749724292366	0.304262423992636	0.0228308339730408	0.662856652184035	0.305669146255531	0.133428243627466	0.0433635400136273	0.15283240160864905	0.0762594733029603	0.0390262485091881	0.16807413963657405	0.0454672938307024	0.3123535663549989	0.0301125225390755	0.0806841773021473	0.18951759359492	0.140897252833115	0.0902690729123831	0.102144460645716	0.18208188174247306	0.109851898812501	0.0337134147045273	0.17370526575615	0.179240946280257	0.0	0.0950197389657695	0.6438632456546359	0.102607744994686	0.283890727501249	0.067148119594288	0.0691336157738685	0.511588923534884	0.241721975334334
SELE	0.0735276332985863	0.0	0.0291303135302213	0.0330578218547702	0.0112200470856828	0.0	0.224275224595883	0.0625868298973224	0.0207010538044368	0.0141070263513095	0.008424773763465121	0.0428177677905651	0.00528109314546014	0.0	0.0147867735554639	0.0	0.0	0.0311213435792394	0.0101193796749239	0.0	0.0858056854762278	0.159677472018373	0.0288302297212276	0.0	0.0056334528783429285	0.0	2.4532890516212795	0.0483662551730699	0.0	0.0533874581896445	0.20861103796091104	0.0540002937079538	0.0267644211505929	0.0840214925062797	0.0048507641347702605	0.0134507839664874	0.0	0.0	0.0	0.0325004348337929	0.0270377234751764	0.0229723017965057	0.0	0.0	0.0580752677480833	0.0	0.0	0.609887668982125	0.566944737939665
DNAJC11	11.583692833087802	16.5473132743689	10.004697198782699	7.441469834936282	6.98486008166625	11.457270939607401	14.757789244100099	8.63008315793375	15.0723138750635	13.5804398933428	14.1645109689326	12.216037284786198	11.821280767767801	13.5157348840956	6.5948854907276	14.000606005822199	10.2239543966217	10.243934433125599	8.60496662715363	8.78355898627719	10.1740752908474	9.95113598451792	7.3247818363242985	8.5319226904933	11.7103825161884	9.13911052084251	10.2880218033646	6.61648324978719	6.821025219628121	12.6379210101793	9.21709360182175	4.50662887908372	9.960835058254052	9.33498357871713	11.063719796608	7.62925220537786	5.9633934237415005	11.373270526567	15.7605826174861	12.3643811133146	9.513682853490462	8.839699248581061	8.77765026023011	13.720918695645599	5.940492631041911	13.882588603111401	11.046381779161699	11.4072040597175	14.7693661898431
FMO3	0.339407647210264	0.216439727986415	0.0323717209095655	0.0808197577438083	0.0	0.00553591789371636	0.4320002694567971	0.0834612392873279	0.200139281016812	0.10033121697719198	0.0168519973012145	0.0380657716560108	0.0	0.20522339296079106	0.0	0.0	0.0114567659767688	0.0760854559561068	0.00674723396179136	0.0	0.0180669812335584	0.10252389827783	0.0	0.0271000867987655	0.0	0.0692009489412705	0.853441995833105	0.0	0.0	0.0444960168758559	0.0953789111541135	0.0	0.0713821665580803	0.360144464930024	0.0	0.0	0.0162323562798932	0.0	0.0	0.021670106738554	0.0270416545195898	0.0153170945098539	0.0	0.0	0.4743503095646551	0.0	0.0	1.4076377105133602	0.3988537550258781
MYLIP	43.7117545345798	14.3278261973018	9.32068253876839	47.6720908890277	51.1536409978226	34.617965124165394	25.244425121013197	157.425187700752	17.6148986542558	103.289889688836	57.5830023229984	12.428891616145101	36.8410880079491	7.90186888062428	21.4341117718497	48.5517259201515	37.315680675702	26.837897212137694	30.1754334929782	35.665821587543604	70.66071443493891	34.5552106294714	46.2323628474495	59.107815238506795	12.0597042209361	38.2150233983314	50.06747922167789	31.5166137944806	43.0753248912591	54.5737911167698	23.152045690763607	41.5563725097593	36.19919325173721	38.7669907266194	16.4524781965209	38.539922978130704	40.059233389331105	17.4733358036748	17.380951739737	25.293999440876604	93.89432565680859	51.175128253210296	28.1469242111292	15.181363170529199	54.9658967395763	18.468176139597894	79.9548101187322	17.9641514927057	29.7224568726757
NOX1	0.0815990142006272	0.0390266731967641	0.0700441042598478	0.0695518545800127	0.0	0.0449186511281728	0.0269635910341255	0.0	0.13999464129052402	0.110241538473243	0.0379827098694957	0.0772167845409089	0.0380953097366578	0.0876416062742507	0.0	0.0	0.0387336002694728	0.0	0.0273736581926077	0.0481666829325688	0.0162884646643616	0.0639909893543286	0.0415935300044199	0.0	0.111751932324376	0.0	0.0183197387392097	0.0	0.0303652641745669	0.0361042395680854	0.0	0.0324610495405264	0.0	0.205638130668001	0.0612344594000766	0.0808563314593148	0.109758303669982	0.0485059542748424	0.323973564646612	0.126989836408511	0.0	0.0517847896376204	0.0	0.14938675485392802	0.0	0.0894545447821838	0.0414448278597179	0.0634534812748123	0.0724548075889092
E2F2	8.51945921464843	46.3926880341815	56.2175638277725	24.6334335931077	31.036057366837106	10.477534426819998	10.231280809194699	18.0462378717729	8.525381465118201	19.681660679410502	4.2335506167762285	10.257910064868	17.4171728217567	14.6283099239872	4.01012859002023	21.7741468526635	14.960677944814998	16.9366450370417	13.105736081900899	15.9388972796163	11.7886898186869	29.529777676497	3.9988995998637904	6.11986974167136	13.991207263720002	37.004424469661004	13.8558654018006	17.6497891321814	16.460728775672	8.41031581311384	37.077563637796004	5.16116721479354	4.8539350504704695	13.761520165492804	11.4974992678809	11.7226906793451	12.504491050376599	22.4855588197486	40.082800442093394	28.2021362965442	12.003360705688904	14.075407316788	34.8526176181616	20.935013876905	15.6949819908854	3.80665282582057	27.327816157348103	28.0064753445609	28.864662627749095
PSMB1	72.6716214667934	65.5892488085118	42.6341283042608	49.5095829668728	35.3043913749203	47.4706506150078	39.109848334560496	43.115998484170106	49.1788283654103	50.836505680217506	37.3823879193114	37.4220043779052	46.2771315997927	47.9341823431834	39.3202454570948	44.6923714876027	48.419695455309494	50.3720100115658	33.786064068568805	79.7357976568596	66.7150408303829	40.896163550794704	47.6547560678411	52.1915511509025	56.315442573992904	36.2389090698112	39.9317962404088	37.1095487429239	43.742278306658896	65.23597328802201	45.3062078090051	41.627631550412005	36.6316575220419	64.0633183008295	48.6115075969588	41.3366534776714	41.710074557361104	56.7928071014921	76.9782018905693	49.3464886738312	47.2594732443408	52.7467031902113	60.1726899409263	75.2469832054429	38.227632789016795	52.0370994982619	30.9556863703936	61.1562021737872	37.00551204882429
SYN1	0.138967514808596	0.0	0.0357866643047401	0.236901106612607	0.0827031383899406	0.050999254316878	0.04898181051864	0.269108279314739	0.0508625945604859	0.184858856246752	0.0	0.0175339122321217	0.10380538190229903	0.119406699574294	0.1211039262887	0.0	0.290247790071782	0.0191163248934358	0.0994534694652043	0.877725863423179	0.183084873582717	0.0653880602443307	0.007083602116343409	0.43273991624695296	0.318352715082698	0.0637508875995256	0.0	0.0816998429031839	0.041370943903522	0.0245949855937962	0.0146445252013125	0.364867240341741	0.18906091709899805	0.0884748148866401	0.0655509369254274	0.121178363777734	0.0299078881578101	0.165216503778361	0.409867286887312	0.0266179112684658	0.116255692338617	0.20460610133434695	0.438239806232919	0.119724088052044	0.0445910088890822	0.0	0.0211748320212823	0.172903512329866	0.0329051836232871
JARID2	7.47325074689379	10.422773419721699	19.0666875037845	20.4395584254806	51.916616974716604	34.3074662802357	16.1537690665724	15.686525889091499	9.73448986488803	11.9429157273804	40.9440253964132	14.1551642249909	10.7791255454449	27.0946316025667	56.91557337741139	14.213664086141	25.1643938113552	20.114635466986694	16.971727994000698	39.4250490348088	10.4217296000564	16.4666336951011	29.3270940742547	37.47888620049589	14.560124508869901	35.682064023628	24.998408688992896	29.9461636397466	25.8344350955613	16.6500660319194	28.3627525210714	26.896992225012998	20.6010944740001	14.3654049389305	10.3960079134786	22.833965268222197	21.7203966131485	16.1794003154127	4.86625841308388	13.1725015380974	32.9101078656753	15.349623710966599	35.4704959477786	9.80254105295157	18.9544852540156	35.627087624595	19.3942877381654	18.6541666848516	37.8695503117444
CDKL5	0.297290878395832	0.296167162709262	0.44335322742739497	1.4933709077454498	0.445710785048877	0.262447770935617	0.154523085546788	0.20086924551290605	0.422451619339098	0.5079999822146339	0.307120893578793	0.4851524450539079	0.18036719676101606	0.2776146901608469	0.126553059273718	0.512223485966122	0.4775924721675239	0.3907347998601721	0.8885390459032031	0.334798896931115	0.0656339179868035	1.04572468465538	2.1662297296878896	0.183772359233559	0.106434857772476	0.26899150461909	0.510580591552614	0.373428338001394	2.24591221582891	0.021013927285363	1.24882033694269	0.274681893299435	0.4586684996731	0.120657705988053	0.4453115743970511	0.835155408772502	2.95287634587347	0.268205501021746	0.0808131084323845	0.573368689964412	0.0687660433370395	1.08505996553959	0.9536222587566352	0.702274764473346	2.15227255150186	0.3292152148229001	0.436985395019812	0.125001090279781	0.235726342026526
CAMK1G	0.0	0.0	0.0	0.0151846124825697	0.0231919182399075	0.0	0.0	0.0	0.0	0.0	0.0	0.0	0.0	0.0	0.0271683267329157	0.0	0.0	0.0	0.0	0.0	0.0	0.0	0.0158912780650901	0.0	0.0	0.00715090334762708	0.0	0.0	0.0	0.0	0.0	0.0	0.0	0.0	0.0	0.0	0.0167737599899497	0.0	0.0	0.0	0.0	0.0	0.0	0.0	0.51017848830109	0.0	0.0	0.00808103980778484	0.0
CDK11A	27.8715434013037	16.296840314528	15.8856240432098	25.530550400900196	19.777593546675106	16.6606089050901	12.652905918019302	13.1093684647774	20.405897894322894	21.293523796480894	22.216656930055102	15.133175405871803	20.1563819615771	12.63748299662	23.688686518953094	17.4137496054071	20.5948312212268	12.700476489402599	16.637330829874802	19.722113551346396	15.1471782321173	16.6835981901988	21.0868665820564	26.5143127823102	16.0344753244158	17.1665331088362	13.829541952614901	14.967108871289401	14.4162132176198	31.3145500882464	20.8781279102383	31.144385323720797	22.550909118838	20.5191437354506	21.585017055069102	22.001290826992	14.4964342619612	10.717881062018	17.2665577208222	3.71274059496258	27.627597804948106	18.4027540740299	14.7582008516745	17.4728983509967	23.5758548080543	8.48643215933008	11.7001031162399	15.0678766309533	10.4033356408865
NADK	20.6342097123011	45.3149755373977	34.653074061584	96.7774401755888	38.013982831648796	27.7367227253359	27.8377083786065	20.4489001719215	63.5144343863992	17.7049326678523	23.6255401264505	26.209057174120694	36.3938617220325	40.563214195836004	9.208004408081159	29.9996595173501	18.115428078116697	26.7508565255269	25.5699356114287	22.073106683597498	19.242064828960107	44.5143418179025	76.6517195445609	28.873841809661396	22.9361128691021	20.6535959518716	17.1711503222895	30.9764134302082	126.429142828826	22.6098641069451	44.603013133555	58.9250687882724	37.5111218768213	22.072786563467304	31.4234137892172	27.5461204851623	138.78598174475098	27.8775403027571	20.0454744751215	49.9722193125616	17.5752338217643	76.2423311332678	57.956444039276114	26.7676579721627	68.1612109669764	24.598376142842497	23.8366858136874	34.1506541287645	27.147207742067298
TFAP2B	0.0	0.0	0.0	0.0	0.0	0.0	0.0	0.0	0.0	0.0	0.0	0.0	0.0	0.0	0.0	0.0	0.0	0.0	0.0	0.0	0.0	0.0	0.0	0.0	0.0	0.0	0.0	0.0	0.0	0.0	0.0	0.0	0.0	0.0	0.0	0.0	0.0	0.0	0.0	0.0	0.0	0.0	0.0	0.0	0.0	0.0	0.0	0.0	0.0
TFAP2D	0.0	0.0	0.0	0.0	0.0	0.0	0.0	0.0	0.0	0.0	0.0	0.0	0.0	0.0	0.0	0.0	0.0	0.0	0.0	0.0	0.0	0.0	0.0	0.0	0.0556789114225876	0.0	0.0	0.0	0.0	0.0164894183228522	0.0	0.0	0.0	0.0	0.0	0.0	0.0	0.0	0.0	0.0	0.0	0.0	0.0	0.0	0.0	0.0	0.0	0.0	0.0
DLEC1	0.0995472742202902	0.208297496274765	0.288396392575283	1.3485130548204898	0.558490021841232	0.381308420879578	0.16173088302498995	0.2467018006334889	0.41842917407743496	0.160353362777666	0.15291297815007002	0.159618603826383	0.374701729227074	0.22720282326949695	0.371402561084752	0.10617509782017097	0.304783913830649	0.29384375970261306	0.87382748917061	0.264425730937324	0.17387320669842998	0.546463709041211	0.7262493229036909	0.298064119296248	0.0712647328738133	0.13414676157621	0.162032354617474	0.585244449139046	1.35520438647999	0.223898535001204	0.744161600795476	0.6682682065549549	1.22550265612479	0.178249481635071	0.5736153669035889	1.2256173242722	1.83108785475319	0.18738803811446106	0.25172626447448804	0.268134434182851	0.0743553609121846	0.666498439199494	0.613583509947465	0.20100594598447505	1.23775613376619	0.40105525767595	0.1422025328654	0.348347283745893	0.176783473925254
CYTH3	4.48382227713162	5.43385949048209	11.2093058595103	2.28831691803442	14.445178915620199	6.464011478505402	4.01792634594677	3.2080904827709595	31.473382499075694	7.44822168453245	10.061461583138303	9.63554591596874	14.9159256631357	3.3033086649499	3.6038822833150297	8.93075528808297	14.4934076397574	6.987045273828981	6.85165460997586	9.073761723245367	23.9949823692719	5.776396903495389	2.5086330530080603	31.322474427318	27.1828126815415	9.62909519647415	7.53591190240612	4.32979371394832	7.923974622997679	5.9912461747593	8.10419401314841	4.24965327918148	8.16798245192721	0.17533617290745002	4.20935247071969	7.0946586158002605	2.69600069656646	12.569390746986999	4.10014035125668	22.7796226707715	11.555146982212	1.0429891739376	2.86280866809769	5.46735157896227	6.01863457273041	6.44691572915427	6.99543096398411	1.44007246029197	7.5820188691398895
ADAM22	0.28704555260827	2.0725158149893304	0.543901168390568	0.7042254576718299	0.9701353606882952	1.29999770663142	0.4009519951895829	0.35292630778234296	0.501951767537584	0.574522977984787	0.8218743535015699	0.234294788138068	1.4413527041436398	1.7447605339898795	1.18032449177946	0.79002924146945	0.8510412406055741	0.427032591227584	0.8768688442586129	0.9990608683009672	0.181658641021291	0.47577703621341	0.450869910129065	0.17316745902847	0.609925755490059	2.27467075936493	0.6129378511366961	0.268191063349418	0.8840808040957471	0.2333146584040389	0.405562352502106	0.38909220562666	0.553388798000988	0.331657261140658	0.42853652067245296	0.846135427103212	0.562852529660298	0.279752527880338	0.344109122581897	0.10996171385605097	0.0736915934883517	0.397257553716177	1.8238305660035905	0.13189180051756802	0.679532761858399	2.7523958627305003	0.6414885765726079	0.9810391600735328	1.06902105564214
SYPL1	16.188303002244197	18.3341019645486	32.508564162876894	16.0127695502354	11.2214035749703	12.302744367090199	13.5473966647214	12.675834463770599	19.7894174895533	13.9818340389964	13.7031078497201	17.5462414155327	18.2075065591972	13.6712154129573	46.2157654340079	38.24556523780179	9.0209284167679	12.4704022843531	9.7482178624962	22.6934561003434	9.587231134563169	20.1960491808003	9.53422277247267	12.375329377742	26.3233372216585	16.091797154904402	19.6383548557503	14.2980499482645	14.8250677455322	15.280351130563199	13.8912121828658	8.449145812306469	13.5042063194925	30.467730808623198	20.666832831297	11.740151893458	20.7544771253677	8.18964971482837	20.021576198571	11.6498334108609	29.8711206859882	9.57138414617615	23.6237768186908	19.9476790621932	18.248666834036	39.4038687999277	20.6541053449967	15.9405599851183	23.9478700384925
CYB561	5.80378958973638	0.215505200963513	1.66064605521746	2.41889500598471	1.14647017377702	3.37191546356272	3.4137470979246496	4.26343628213447	0.8649198130758772	6.82455457526111	3.27924614981559	6.76457848333599	7.010549437701651	1.22391961007744	5.62540314491574	1.9299569423634	3.79044701093238	4.3927047790154505	7.41327870280664	4.122632867226851	1.5447052896885702	3.69233606980519	4.96806481624026	3.02679723228175	3.4976785655887204	0.28309799839065003	3.77376586448728	1.63863749216431	1.3900173655358898	4.32251918138139	0.784510754496592	2.4315630742302	7.207826398857349	5.61270459921912	8.241290725051861	4.538652452857111	2.24515003805055	6.381811901724559	10.996864285117304	3.081692949241169	8.967161054624599	2.1981274267909	1.73547206045816	3.83553048352282	2.67791573315461	4.299667490341291	5.62195255331414	2.00585568159396	2.2034232995174503
SPAG9	3.0694144978153504	7.9020150196169014	7.14699153379427	6.86264284687759	11.1415892702184	7.32341748226358	10.0699946532633	6.0985834101114715	5.96616618969201	5.19569820792815	4.30562616087927	5.95501343216779	5.41620368625728	6.63533055692113	12.1067476698985	8.84608661501325	8.87697725650297	6.460639386271841	6.93823943786399	13.4044686542208	5.656262598877209	7.3186837492575885	11.5508953854688	9.23196940969954	7.27594853863211	8.5181111280367	7.77489803951021	6.7588678760083605	11.9470050193482	8.04368322586387	9.18976327073613	28.208307528463397	10.5550010716297	1.6077724545678502	3.9449416990977504	10.7946689199425	12.7288363156626	7.03550166927385	3.5228492658807498	6.676348726659441	16.7169424636104	7.45274955848429	12.0981641015919	3.77795182965328	6.949902623850808	10.4445185789046	6.43630366358325	5.6727143583735	5.16688746457333
CELSR3	0.22473605752223305	2.32705837709825	0.771648334149284	0.6658863709323871	0.137461373977822	0.548459973498898	0.250839918747695	0.272862009035145	0.246762539992584	0.146361332072874	0.0725296985170056	0.0929432386856346	0.3619748942362171	0.27356204193806	0.440656528323623	0.347200235944003	1.2317777096063998	0.113353595537784	0.832653977221403	0.30732517297753903	0.351410394431258	0.7304205661993441	0.528861734006199	0.6190716434720439	0.462605320954513	0.486273819095706	0.457461733103119	1.26518440806297	0.485057141606164	0.205502203456381	0.323666211644256	0.819524312993814	1.04130990318431	0.105322825815324	0.5798312751091961	1.00359228887438	0.197496793435457	0.5699957451364009	0.29742410646077005	0.21523031645888	0.26858122712742	0.4659023308573979	0.315700074709709	0.214590948566323	0.495168182724714	0.361344690424842	0.19975434496322306	0.601952862736134	0.283806614794468
AASS	5.3752661837474	5.149144650590871	4.12629171779336	5.8921400503793295	33.410320106616304	2.38260955054519	0.12690232312884694	7.774262896848179	0.313410972454567	10.358549816605901	12.4042239945014	16.3406054903606	0.537879019872729	9.52604245515736	13.279538910653	6.669489782497232	6.929259742421111	11.4009505403193	0.637197475962168	7.885248836320112	0.0590493507794089	5.39662784965497	2.16655542292456	2.7271088997128	10.3355566812147	0.110705941861943	13.6671326418066	8.828703205407571	0.448048646875108	6.764739327704952	5.88599925324705	0.272518889194822	0.870279452654599	8.483242022785781	9.53049224781978	4.25181757115291	0.548681167114225	7.97472511125924	6.98504798644101	0.279574944004678	0.0651234242947264	0.909015774644292	0.5847139167397171	3.51427567295767	1.24893634591044	8.854901886953131	11.003603351558098	0.234068821707362	14.792186074242
PLEKHG6	0.0	0.0	0.0365861238242239	0.27283825771498105	0.15098338009079	0.0402211724714589	0.17705458497596105	0.0168440846190798	0.150425227944423	0.0860572760876988	0.0362779459899071	0.143404901576705	0.17624222725762606	0.113354611182334	0.0902039467864693	0.5195351910942401	0.0832390525227629	0.094924968236489	0.0708095278708465	0.15095336670469298	0.17015901378538795	0.617555607786447	0.0869021628648684	0.0875091065736661	0.31535698939065604	0.033518600480145	0.202314851844012	0.13016880646930698	0.719017617270338	0.0359206108065889	0.15399440162394198	0.6297710309625961	1.22453509491932	0.025843230357733	0.31331837073318897	0.255815387271244	0.3603602146197639	0.15925552334861098	0.0966977435324336	0.402356909084367	0.26923796917340903	2.23190741490597	1.18000603600856	0.13114143799832198	0.273522923305307	0.0640796922200263	0.0742212656670863	0.24620993397465	0.0384460251848923
SS18L2	15.5070188227141	13.6480756118473	12.247613654932001	17.2276330711337	10.8420490587107	7.93495354802881	11.6745909491153	7.44461823133569	19.619662969508607	10.2508232400267	8.82556063181659	7.27828013840961	12.3707694672174	14.5376583481963	6.91356470969875	10.3856096261464	7.391260192808349	8.48491384257619	7.311501291364862	7.17186323344508	14.073120529960699	12.4742249998781	10.491671533636099	11.464164890076301	11.384921820374501	12.0091102875897	11.9877426309805	10.445294588153802	10.2522224277074	16.457506598024	11.9191429577422	7.695194396585982	10.661879345892801	22.8369140496699	12.459595024757302	8.60172453307114	11.052796474856699	12.9876125078528	16.8351559034873	10.430227505205	12.0842584606553	10.429584299678401	8.77669900999647	15.735517677897901	10.2080705702329	11.9349660960343	7.59195488645535	16.368276871682	9.54227086951298
MPND	12.886859833346401	9.045374324635212	7.215294798448911	8.27442067337157	5.49959725219725	9.560821993142401	6.97173539935956	5.3230266825508	10.204705203786801	9.872091073789619	9.58829299448471	7.2513808786187814	9.44414613904299	8.3753980313164	6.71833339953518	7.9930831449755	9.191368031617143	9.11315666981434	5.10731364332104	7.203410883870901	8.97568333080206	6.94914349375551	4.83951074310211	8.71781180056105	9.6960109605476	6.887426237264731	7.65083341827582	5.64261764734519	5.238371149162232	14.6375174226791	6.57670331874431	2.29636973740793	4.5526424061215405	19.2083688010295	8.72887548801042	4.45555085407812	5.54416564454537	8.79929337800965	12.196468930464697	7.89243478039702	9.092361507339259	4.884501085253111	6.16955861913734	8.91024467814777	7.311489144199588	11.857088583846199	6.5967817457108	7.2714055959446595	7.0140072740314805
MGST1	0.6309407178690251	0.0133375661791925	1.1550052522049798	3.1783489692316	0.21091004515733305	0.4989133475494771	0.344024644715114	0.208938181741845	3.69354817636058	0.00579624807123642	0.0804808753431517	0.164199672279738	0.10740896041495	0.24959974550398606	0.0455665525637398	0.116270364814899	0.177381253796883	1.03574976607138	0.380440261596729	0.0205765143625727	0.0751499981400171	0.867480232291308	0.4015681759353609	0.008349881154052271	0.0520797236260193	0.345411407716371	0.234782433210306	0.715412378627707	2.1204661266810603	0.21387269737604	1.96528603201365	0.8985921741037841	0.119591030321931	1.03937297849845	0.672659719454736	0.5084484312026729	2.22061949751103	0.165771592152835	0.350612165099457	0.423979040827114	0.0999825291147633	1.29193341802691	5.3085253281558495	0.135142124253613	1.6822549873615602	0.168143527831745	0.0849838977937878	3.31427541196645	0.0715340973907853
CRY1	2.9778585037273904	0.0	7.02133555406346	3.4926005872079404	5.43926625159198	4.45892602109356	6.710584863215718	3.45124092634346	1.02737096291611	7.43634203784168	6.8271498421094	6.28717008445138	6.03704706247921	8.7231958434524	11.3398391410381	14.5242293892631	5.61912923638258	5.79007976598745	8.09850230978423	7.66509755400118	7.83042562523848	6.312472906661379	4.29658686033894	13.4994966182199	8.06061108969476	7.385307028419058	6.853622284465821	6.05889246925358	4.822815045946442	5.727917725733218	4.82432064142257	9.528804650317939	5.87142390150075	3.0504415256006605	6.26617085357799	11.99651288193	2.3230429895575	7.80722031803982	4.33172612719588	4.560966850053871	20.4324675632458	3.01821073134926	3.45837707063276	8.70588277458069	2.9239840734770604	9.31433568908785	6.5237729789188	2.9244509096110693	5.90800117254665
PGLYRP1	211.133256921889	5.712184774052781	176.23526987503	1245.80119919369	108.797088269219	104.736008861767	8.00610460261098	36.04681690643029	322.852860306417	7.8279517286751785	23.929225243151997	48.104445056440106	38.3126897526692	85.17741850763271	27.329187786114	19.2392126581871	57.430243469377395	169.331757895041	62.49933275833771	32.0492638244577	12.9003604857973	460.644364003035	232.98301530583802	1.9745169173931	1.78801656794344	76.06686574782951	27.2416067572281	46.5623748870017	443.42679769768404	76.59735401353491	498.150682397296	157.751485130013	29.8619303630899	424.196915383778	248.974814474541	125.868206074166	1795.0902663902	34.031768384398106	190.256907762077	74.312978720571	41.8570691608206	79.72003589374809	352.775177309114	52.1733986027019	1077.6525019324001	36.7571251474535	16.784174773487102	325.991154692094	24.5207445374152
NFIX	1.41174743211447	0.318900000995281	3.56484561541947	1.5115411900135702	1.24106325961775	1.08754169932348	12.3347704015263	2.98318307284154	0.4406299123856	1.9915575424212095	1.32117751337331	7.27729325875368	5.672386783823921	2.5846196230099303	1.34146523212122	15.359916053416901	4.77336737404019	2.05711817681274	1.04199583295334	2.36637555449435	5.71501925186602	9.7692538098141	1.23361908757396	1.40490857784682	4.16508650245667	14.697337207044498	14.921620516736901	3.41404977526163	0.8127871835601831	10.3439047393471	4.8014511204526205	0.0523950802802658	1.12964374055917	1.3451438308383998	7.58581461251971	0.662335498776747	1.51914583652551	11.920111204068997	1.31353211756756	6.29898171607276	8.750678544346469	0.330162135316694	1.0808469635522802	8.577623929460032	2.34024114976338	3.1332142749411203	4.26878274315515	3.0128455314340497	2.6280957322219503
ST3GAL1	23.178021612594105	1.82188035078488	12.420458821759699	8.49185558446828	12.7678723543943	9.33405037306473	18.9572707072749	18.0308200250373	3.15842376231753	18.833998924196802	38.2300986563217	23.321533395770196	17.6581594314762	8.18063983601993	14.976586149127199	12.351227265548598	23.2228368083775	12.307368692143301	15.381781767410299	52.055963015372804	9.52948694406429	13.811995770516699	16.5553080087119	26.503435874348803	13.238548078034999	18.6901412654719	16.5623124600837	13.624933081127	12.715699069836399	16.2529482912688	16.0632061355033	16.2028841059035	15.432833280212	19.967573995208895	18.3528748716649	16.0182932739895	9.900838793163981	19.9081507160672	12.513621844510801	15.5804509622767	21.4876106846907	12.323874343442302	11.5120608548306	16.7523024025858	9.08637818838663	25.107410812395898	17.4099259969283	11.1348183755455	16.154594583204
MMP25	20.4280806690762	0.7771763060490079	43.5918950849302	135.280063076367	79.72758815731959	20.3741804795603	7.611535136417849	8.48924409791656	39.8264312484351	6.033714047916559	8.60802350573987	16.1862456619491	15.486301917850401	19.342570619965198	17.711650299015893	9.57675126604336	15.746936287188099	26.3529028773064	40.4671872086709	11.9141526731222	3.2485589634032204	102.385952203675	110.94139106908199	2.01202932860437	2.48249789901858	15.878548884545	15.1139246839434	26.5440438618504	293.883925529878	11.496456629652801	65.9724202642446	516.511050004136	135.280303402574	21.3909639878126	39.0843636934858	85.0896783792305	205.293756181093	15.009694980957198	18.285314912857398	67.0056219176659	8.32279202997888	268.69337194251096	183.574053434983	15.0467843756051	104.97924278160299	14.2725969209428	4.58586385808567	72.63072619116609	7.357759735072429
IL32	21.1693277368666	0.711321623124193	18.29651481611	21.786952021859197	15.3772126399529	7.52265859615769	9.90741259911661	10.457399820258	3.6832070978559694	4.643619257021902	5.57446985911288	5.53439626166859	13.7359768028813	7.40246342272207	11.700007312311099	12.1824592566968	8.93831961524165	4.01763711730967	27.788084629495	4.7044657390058084	3.6271299299637096	33.916683381598396	49.4005312459826	9.02251885352545	5.05590194990672	1.95784558242392	7.54191217556075	15.785391463489301	10.2509308990538	2.28888952874144	3.7904745398164894	14.855633931707699	60.299840511925794	21.922371793705	42.9453159162167	37.5032754977804	18.2655739822001	22.691802896827397	42.1535524171981	13.252750284667599	1.5455905248633102	41.800601508685006	17.5649379737947	7.28402620209414	24.877958888544693	2.1195820912105603	2.7834709307278	79.759223269271	19.713322215597202
PKD1	4.63283664877891	6.26037158423941	8.93278004453321	3.17135203797414	5.3462585928517985	9.114252533938279	8.69623485521363	9.004968341786881	5.48263645573247	9.109127873356732	10.537757666543	10.358031552654301	8.14839444659373	7.47939712069976	7.14640170003363	14.020721881654199	10.210318739326699	6.976191522696049	7.71913675106367	5.76351320614287	11.181274666601698	5.54665115896232	5.239532396046741	8.92142403090293	9.86866341882533	12.2663752950736	9.34280924070397	7.7019868521989	3.75982934773303	5.378717993001031	5.18891831006165	2.58353660745219	5.34991128812967	5.9822364803156685	8.29228548763035	6.328745309408151	2.38419827728504	9.011235185076881	3.6422439055459903	6.58025482293171	8.41375525147731	4.28777108122415	3.51663431302952	7.95849918143928	4.22163668281802	10.772663474943199	13.2837522242766	4.401499760240339	10.620693711575802
MAPK8IP2	0.277606382119715	0.17988446648772602	0.6380173934930871	0.0654251558026827	0.102146394485038	0.420657132655065	1.8109730771563104	0.305537098528036	0.135200072529598	0.3797037764200901	0.0900373154617451	0.0527278509163443	0.24666433570511495	0.24686677263029105	0.19899990331971	0.635593497282374	0.142826891433845	0.090335882283118	0.192262973336928	0.0581463240839267	0.17875697238681	0.26686109378846	0.0867285771285844	0.50408749980377	0.21852506992990695	0.238269630204103	0.398077202293045	0.6844142372257229	0.0799781116477719	0.850561371579735	0.0707768158680727	0.0427490673130806	0.0953456515250795	0.0142532575510024	0.0921620065129214	0.223613188447529	0.0385451912629398	0.16324672073083898	0.132058914375137	0.0257288096232995	0.42273454983236497	0.0181859098979415	0.0718838998582767	0.327887551867373	0.0862031259362734	0.0628297344743224	0.541252782341802	0.0928489572943482	0.0671461522196008
MED24	12.2612613227563	12.0456594798576	10.918361183053602	7.636049790257928	10.166121729174401	15.1576779562004	10.236345332534599	11.691323806577802	11.024845443273303	10.3952803540594	12.1285557703825	14.2935997504266	14.725570434901499	12.997167125926499	8.50979738484928	9.53700049150299	12.744669717485001	12.1873765216225	10.352026568346599	14.3785141621015	13.889492242174	10.3156808277673	7.364714896854499	10.254101415072	14.027054915585301	11.3282470286918	10.315140460886001	8.86099563429563	7.17248882428862	11.398607661003304	11.083582268274801	4.30409178114131	7.532514180293809	12.516223166891804	14.1359600001117	7.8561182332197586	6.06981707090496	9.983925109126812	13.5693518416326	12.124429907932	10.5258610910056	7.464000133744	8.11330998007772	10.7752375717045	6.93376737906546	11.7008947332907	12.3795037056807	11.1677230808058	13.7473393882814
RHOBTB2	3.1614750584342795	5.56555353307415	2.54798602433498	1.4783997174519	1.10261005574874	0.818808529350582	2.87264826361799	1.13776927808453	5.0389149220275185	1.35026681930129	1.42976733110906	3.756813014829	3.59237612904533	1.34638085699513	1.42563523622206	4.06684510320771	2.2693816254660897	0.7808524832155171	4.489112151660549	1.84290267402048	3.9281241580970097	1.36844114812855	1.91290414427774	2.8044141798159505	2.99576236607318	0.481027574975697	1.17883760177803	1.5337762770787702	2.23754771060123	1.92556310160889	1.25869360263521	1.4113526611588705	1.57624136641555	3.99460539758226	11.700917410127197	2.85927280508282	1.27256246002779	0.931066140649327	8.40380228843815	1.8989523317206296	0.716080546287544	3.0420494600862096	0.691628148908885	7.62090400035671	0.930951837618896	1.39670356507541	1.24935370597059	1.1811974831016698	1.7112279066907798
HEATR5B	6.1712845123194695	10.140730225960901	6.73255482850491	9.762743654926007	13.088642553006801	12.0634223042584	16.5553012220885	10.3827281098468	6.43041372577179	13.0782283298591	13.950330070348699	11.2135888779991	13.9852180366942	16.899864907002403	12.6135964953495	11.2250973592735	11.531070850448401	13.395031002563801	13.759438959653199	28.558944564853892	9.26931976936793	8.71457251864467	12.094871411358099	11.9579313929969	9.36746655821085	22.602229474535605	14.7033805044801	12.2205566192985	16.059924550095	13.1957620983762	10.358918139344	5.26073509532876	9.46859787503659	6.828974804143551	7.99307948449708	12.6919853706212	11.5095277869956	11.4646121240173	3.12643628665906	13.2045963294712	14.0167933499611	7.9480009235371	10.987206527310601	5.6856356116994204	9.230167794169553	17.835786583812602	14.8022682951059	8.42590931532833	11.615501858801201
SEC62	18.9564118045544	29.909272191301998	31.1006049458967	20.3686483776281	12.2796565576323	10.4267267842636	13.195325501303303	11.349870559852299	21.1502272439012	9.40066043388816	5.107283183432781	15.6892781685449	12.7999495915346	15.508499868408101	11.604247567617099	10.9711834791392	15.8185697921096	11.9355455773034	12.424301978945401	20.0734575177543	8.47710522871945	19.434576546360894	14.068736087526199	15.1331811558479	13.9342234753715	12.280330744277697	14.382179176942598	14.726791092456999	22.7754099635639	12.5034716648543	23.6345374755237	21.7668431629602	13.3106863057824	22.319074960633998	17.4221691770495	14.155665219700598	24.7007241358358	15.424016501767099	22.2632719610939	14.469791014430301	17.1572294201947	31.374073464625106	26.8068457255967	16.401903320151998	19.0393956320249	16.478737854309	12.223759380532	23.3895137249903	13.993506947397304
RPS20	417.855256545589	259.41844787949503	138.36804478137	247.25995754109002	92.8146439332803	356.12896169845595	197.101826543453	183.277668041181	324.516846200212	302.65625984835	190.31646720084095	156.004012379668	365.26297236809	184.669231049981	250.692594551771	270.563487101772	268.91491501937696	334.231456732395	190.99412257247798	414.141215249785	215.745369876766	227.912872013497	200.349102930896	183.04153309847698	245.74245518714298	318.358483825556	345.476989525198	182.721621955765	155.500929181754	794.8774087110098	190.910096550877	142.328704839623	278.713871782113	650.85297571508	355.144181458653	270.474197749203	151.83057730116698	167.672502325956	347.197541433621	252.408420080477	335.12106307163896	118.49352784641	154.33071702073	192.05931818848	255.210085894609	169.293658687575	125.484746672561	207.40041966009602	220.485232989537
CSDE1	86.896402643059	93.48646558541219	55.158371348191395	68.06574815447449	72.4005287558105	78.63315790149659	69.56129716257941	86.5341671384022	62.2179361812494	87.4204935703097	66.1252210812243	63.07895732812611	61.79263957071861	59.80684902618171	95.4706098184392	85.091163693014	95.7549233282725	89.52060584904659	61.2300773805596	124.554778086759	82.42733848141941	62.1006636329815	89.8415083097585	107.26226549521401	105.28506331813801	75.5174996989365	69.1630505668509	72.14122865453191	72.300808128409	53.5390922457799	59.77244192662421	104.771382936355	81.4188305756995	49.825372423348796	53.2154279922921	90.0760467221714	71.57101533583621	76.8326340521991	44.266317229034996	58.848368982771795	114.30587863259899	77.6275147949263	82.155238458153	57.9508431130412	64.20943523789289	79.46940957922071	64.4622867898626	73.0197945889704	67.4373922785928
UBE3C	2.3672380969527405	7.71664901264887	5.65632080640082	6.2736128650286505	6.87371376407084	5.695911627976612	7.0961919598977685	7.11717869085557	6.6346349527034905	6.496394582151001	6.68321257644343	5.975986043442808	7.03313003904011	7.3605602511014	4.45212662320578	9.83410693329336	4.35044112995167	7.02383564083197	5.615228956696591	5.765503597401018	9.47998718804816	7.1313542268707515	6.238444979541381	7.63242746992805	7.308940189312018	8.10662720608728	7.00449495094239	6.10482520602122	6.23728448382339	3.36099975389043	7.80420732983016	3.7847769609016297	6.7298113167815306	1.11107661455525	5.081605762119231	6.61368114238389	8.75056205150789	6.842402209406309	1.50285128046098	7.321606730066099	7.535236019534349	6.5194133571472	7.220674498979268	4.42322494711701	6.69806988351987	7.0429596826723815	6.725099075571389	9.6922386646883	7.07595651534369
REV3L	2.7138650004613	5.18589181795868	4.78456900950259	2.30404282726266	7.474971457752041	5.8102356575913205	7.93756399138983	9.917797023714213	1.91207178631578	7.40410769324618	10.3687552202867	7.45939618650421	6.90219789919911	4.7653780279026	6.836701150054821	7.742018956742519	6.272260795810468	4.3304930047248	4.42971956333137	5.264267612754692	6.96249012814596	4.11679484990364	5.416310314067509	8.313365124498281	5.17116153372238	10.0938871160208	8.08759478784618	3.5591870797464704	4.52644463981471	3.80799526676478	3.81246140020416	3.53114693228961	5.56412282793929	0.655679673076196	1.70624232747845	4.67666383457812	4.00533358545687	5.14746943519511	1.98447450808602	5.20614852797859	12.925917389536	3.93211389440498	3.89731156711128	4.800226258526	4.00303589307554	7.21720419232411	11.6166883806943	4.15580723719849	11.721643849942401
TENM1	0.0663743377084216	0.0577183796948885	0.614642989485832	1.2735481436993998	1.5181978305866295	1.08210839481603	0.347379258476972	0.8939799377080501	0.8686673281764379	0.1454830848764	1.70920014883784	1.61571185163869	0.469507854471933	0.452220313102265	3.0884252711869298	0.5523064583646489	0.7882407796277758	1.80210743093906	3.1721610871030297	0.3419326526915949	0.316379048983015	1.5373625130972202	5.76186985327783	0.5877821658972521	0.134223480017479	0.518555829853731	0.8850681161122459	2.30691303890769	2.14563383492602	0.0355975035753881	2.1386485999413702	3.99427978943026	3.8285377511081	0.0746980778213784	0.8124751578542622	6.01737759383154	2.7292530770744	0.7572316327729399	0.0593220604044019	1.17695039061582	0.7355472618697779	2.04436117817179	0.8395633707237841	0.102236628494101	1.9593951808755297	0.4427590706626429	0.25130827895109503	2.99050608628734	0.7032662241046159
PAX7	0.0	0.0	0.0103191424262007	0.0	0.0	0.0	0.0	0.0	0.0	0.0	0.0	0.0	0.0	0.0	0.0	0.0	0.0	0.0	0.0	0.0	0.0	0.0	0.0	0.0	0.0	0.0	0.0	0.0	0.0	0.0	0.0	0.0	0.0	0.0	0.0	0.0	0.0	0.0	0.0	0.0	0.0143667928152123	0.0	0.0	0.0	0.0	0.0	0.0	0.0	0.0
MASP2	1.8644857203527	1.89420775958983	1.8776677945346696	1.76282757006949	3.07014435693566	2.76380018119595	1.59998330404313	4.99498133460982	1.2265508106866498	3.7385309890504894	2.681921937425109	3.81828363480309	2.68532111203144	2.2861413532973103	3.28679953348965	2.1741327876401897	1.98526215706745	1.66515149686825	2.93249021045221	4.2944128021154	7.925267844721321	1.40799968640282	6.534678695965719	4.976939110300751	2.77952474142282	1.5764844228646002	1.8768350711225	4.09018093224344	2.1464801278328203	1.4378369935266	2.70964309458336	2.13303485740462	2.3066316259641804	0.21982226245090694	2.32018987996078	3.6902016746157495	2.1964681157617	2.6126653030702403	0.4469662469934361	1.2954519106102	2.76709536914026	1.6271615397109398	0.6987204803500071	1.94226107186239	2.19754589463976	3.07799282714376	3.30517390944551	2.1037355555420603	3.0009032765882098
IYD	0.0	0.0	0.0279336523200916	0.0	0.0	0.0	0.0	0.0	0.0	0.0	0.0	0.0	0.0	0.0	0.0	0.0	0.0	0.0	0.0	0.0	0.0	0.0	0.0	0.0	0.0	0.0	0.0	0.0	0.0	0.0	0.0	0.0	0.0	0.0	0.0	0.0	0.0	0.0	0.0	0.0	0.0	0.0	0.0	0.0	0.0	0.0	0.0	0.0	0.0
FAM76A	5.4332801710400584	3.4319915162474603	3.8304653275334095	4.14021219832137	3.8648751086483	3.60561441008398	4.493038399919559	3.6287018585436703	3.72421143585424	3.90777685516725	3.3713129381994	5.11647440645636	5.09717652383567	3.51749029154562	4.4883099457785	4.71332946948231	2.9496145499803	3.86820145287064	4.45783258200678	3.32484439250836	2.99828883671535	3.9935992828155	3.58561438400336	3.91209526016236	4.848067991909041	3.02639560061557	3.11235058699104	5.64966178718023	4.3643781927294505	4.5747221927491	2.83232886179682	3.17179216463599	5.33229340685609	4.08001440702266	4.49433999069806	4.25099456746319	3.0997442754654903	4.89753622102992	4.94528930324133	4.04577239940041	3.78839457917572	2.59198918489053	2.66181845223312	4.48148719316943	2.73166465922431	6.050797214177329	5.83273538310644	2.4867006145649104	3.7148924533513
TRAF3IP3	14.830006206131198	0.41618799651994304	17.9558626141928	22.339460814408397	10.3009862455563	9.433032656015973	11.380881802458301	12.9129578149222	12.001625591486098	19.7868767856244	13.0664501558861	9.70691257470693	20.709668439353106	17.7147773586243	13.332013249652	5.28836242222076	16.3420278174141	3.34246844132543	39.4194076349045	2.5643429251191003	13.359123009143	17.0848042473285	44.3595574439651	9.26360110691207	18.79455664602	4.35737481261177	4.17480489081177	17.891290947818	23.165660038777105	8.806157897817618	16.7319388169621	22.879234633856502	24.4533012970813	8.562329062968558	38.8738347527238	29.1685219871743	35.2009495426971	18.1975355313019	22.929004595348395	28.450346667863307	4.28782709183466	39.102204203295	13.1298116171249	18.1338251623967	18.136430275210003	17.9021709950618	10.009048925675499	17.624916740578602	16.3727235007871
POMT2	1.04966088017635	3.66912340902951	3.065701595336089	1.32041797306464	2.55013463466536	2.0601696075458897	2.68116559045241	2.3803882652335098	2.4497374307504702	2.41980702295828	1.8105805208601895	1.78546840137544	1.9480785369593896	2.7038817706555296	2.0417725068919297	3.3835196527918	1.77747980761787	1.64237334837438	1.4768965675220302	2.94959810172891	2.00527063881825	1.68560970302511	0.877208711481106	1.8438294667455	1.47400015067407	2.08067851201939	2.43688494742503	1.95588776770997	1.27052092316768	2.22315847482458	1.52128712055906	0.878438231068745	1.3429465503527	2.08182869010353	1.9538255594611895	1.21217440079548	0.649818948163807	2.80603811268956	2.46765861499963	1.82933044709082	4.069979761498471	0.957927539920916	1.35526639357673	3.87625157839836	1.56013015127499	2.53440689178576	2.82230664091391	1.58277274009806	1.70808798192921
VTA1	4.1526989631505	8.50855544637278	8.27048318458959	5.747608050057111	4.12605250952547	3.10305588260793	5.45108483382113	3.94139512128351	3.64279507027838	5.85622741947482	7.260887437544558	5.666435559535789	5.9730196700872895	8.68500988036068	3.49120110645383	3.9835629856789	5.09461688828467	4.38183057710852	2.52881736529746	3.23602231651281	4.3658718263606815	5.4631653262335895	3.45385039844225	3.54401030397677	10.2549845587121	4.72160610786721	4.01491158810118	3.91555589314017	7.33036638500847	2.597449161042109	4.85067513078887	4.07169257858887	4.523751373463161	4.45571402437422	6.0196151678863	3.3400828108614395	7.491274916249959	8.919609873684	7.96740987414345	6.65009437010024	2.26361772954995	6.045560969984809	4.99567141145236	5.87142153121812	4.75660487521942	7.15546262814875	6.20777339807175	7.7220269772612	5.96010061619567
MLXIPL	0.0	0.0	0.0	0.0	0.0	0.0	0.0	0.0	0.0	0.0	0.0	0.0	0.0	0.0	0.0	0.0	0.0	0.0	0.0	0.044517919152786	0.0	0.0	0.0	0.0	0.0	0.0	0.0	0.0172747388024687	0.0	0.0	0.0	0.0600040646802607	0.0	0.0	0.0	0.0085407123946433	0.0	0.0	0.0	0.0	0.0	0.0	0.14825934379314498	0.0	0.0	0.0	0.0	0.0	0.0
BAZ1B	6.5617252035832205	66.91645916698171	27.755897750101102	16.4344136296337	12.0802957241027	17.9944360312042	23.299662944401607	15.6893820590314	22.691624328726697	20.0560059874454	19.2495997019498	20.498442299647397	26.455757293073397	28.0721620083225	9.6051194795124	35.2445154226089	8.20085450938263	20.4818216708463	12.4728306191939	16.0093040194248	19.5403009021135	22.2350318543814	12.300155343317002	12.963123077611499	30.8153910019234	30.121922360100303	15.9128585088815	11.8365482598836	14.6927305565426	7.42567554922905	17.0663314049015	7.763763473619679	13.021740072530804	3.85946316256031	17.6988044584973	13.2981613883022	14.5448361525543	26.9181617579845	5.53744265603802	26.206374230704004	13.9713912728569	20.353927948567893	14.5099382779367	22.580727816299802	12.651769056057699	30.2268718717003	25.0423181136378	22.3149146478249	27.1362229050592
RANBP9	32.0751504762286	22.774466571907894	22.456044478218693	35.9942299367921	22.847616329321	25.5418897245785	19.5142642958655	23.356665108368396	23.274564413134197	24.65841921121011	21.6353126818581	24.139740163361807	23.3622540481288	22.458716735879893	31.75687539519	28.4229533664207	28.9835865460525	25.207204471298	19.0157772161389	35.6833112026503	27.1621515987815	28.718220388354002	29.417751235143104	38.836459261085	31.411893461983105	33.204352020143105	23.3514919556785	19.0970375341852	36.9233387387916	34.5631333952115	31.3683786923197	29.8547942212188	19.5748821514232	21.2698785974118	23.665928976118003	24.7843719065623	30.5730844770713	27.6214975771795	35.246682602865796	22.5341917630825	59.178652847802496	21.999077500634197	36.206443852071	45.55770913032779	33.9817725938978	36.3796600914043	21.0904916547866	34.0296740737562	21.8192350560097
ETV7	0.699262992795939	0.229926943835948	0.16881838818398698	4.33182326646815	0.682745064006172	0.352852970516253	1.92553810726709	1.14857641876017	6.66824629763554	0.19075979778000696	1.07412671593537	0.294093094580221	0.7447320139220109	0.492873283473443	1.05688681989816	3.0171796331694902	0.547680707837218	0.140277642738099	0.34209385670219705	3.70198189113195	0.235548077573659	1.8736008208509904	4.75619124727563	0.31405964111526297	1.41472280413247	0.8921821248274471	0.6475881024666129	0.794172280076427	0.346953627839028	0.644573723825057	0.35693100039416203	0.695437649381286	0.374842820819498	1.00863711406729	0.983904150722798	1.10863771336701	2.10453456426557	3.0742402282314	10.212789964414801	3.27518317665356	1.51468196961146	0.033282743061955	0.0	0.7342152825287679	2.3699614081649103	0.229974295583245	0.5327423618227259	1.09885802299489	1.48326514182152
SPRTN	0.32060530386874	3.62547782922779	2.30720369465944	3.2343378850784	3.11030875868169	1.9147620812860504	1.00232637475693	2.4501783095583303	2.43124343091872	1.46784731823774	0.7228715507885609	0.953107367960701	1.92325680569296	2.19501464780566	3.79285665614795	1.09696889500322	2.05471452823996	0.98273748514707	2.1372897479618502	2.18283928410333	2.11456180848353	1.80473334376698	2.39089202471478	4.513105108579911	1.58789542985596	0.761574838880909	2.13372999721227	3.20637111350292	2.80233273223721	0.5700100990168491	2.56400939446162	6.024107942948151	3.42392218618235	0.29825170693922803	0.681756583523909	3.87491441674322	2.5614718675610804	1.46199541491106	0.22917238912747	2.63721823373559	3.2699324801477303	3.17515640618048	3.7722068414369	0.597823766257436	1.88273115086703	1.810310979836	1.6819172181771898	2.44529582762028	2.2150241914325
EEF1AKNMT	2.55252781595202	6.5411953953775	7.7297855973184095	4.10237415723298	2.33032265327912	3.88612187933584	10.8821703199862	3.0155791899875	8.25198796784128	8.71378976484113	7.34195173189631	9.90382581540118	9.92533966827876	8.7942857614707	1.41017160902814	4.0177338797300015	3.22932469667184	7.92902675857732	1.7019708337464698	1.32687204383899	2.4327466116761003	5.4866023490056905	1.34596760808156	1.32988258541343	10.931495471947501	3.11842849990427	3.66032779424612	1.707994143461	4.64939144024878	2.8119903062749203	6.378648295926711	1.29284963166106	2.53108566858076	7.72311886082212	8.79139779263727	1.40084069133831	5.588135888815692	5.48439727829046	11.034223253294599	8.13125079010305	1.6425858112113898	5.71304235762347	5.4737390363331615	10.03288482904	2.52011947235989	6.72769861818791	6.1418048904858695	10.5230114904677	7.83951183473536
DYRK4	1.33846559917846	1.77976623012907	1.15524364740931	1.23219664570777	0.4814345012342121	1.19021371444462	1.65248512049373	0.922293626775361	1.60490539482525	1.4185047633048302	0.6134439180147601	1.15987550259623	0.8755130078105259	1.13742752639568	0.5575707860037901	1.7684309955900002	1.0165532905199302	1.13978354595937	0.9934120716712992	0.7900763111337221	1.4738889957484298	0.907382673637218	0.802214424988139	0.607750372986093	1.1353635694676798	0.3407455118275011	1.03358101269653	0.990493458469876	1.3647035337716398	1.53585817750973	1.02299087894782	0.7079927932214771	0.6655610368472751	1.3656172548688603	1.54842525122338	0.717067509521622	1.36906601526135	0.8714167345845469	2.91984964167966	0.718400595552072	0.6855408271093281	1.15745685327545	0.906588337457818	3.4055129873167904	1.4866556392862902	1.28995127519758	0.791875879515865	1.50595572578986	0.774902147111571
ZNF207	11.6504417441418	22.039259395876797	15.9431367434919	15.676703635206804	23.6900303755035	20.9293193524309	16.4947000951855	26.938259229323698	13.9758469959328	22.200966427322307	24.4592262910201	20.4800683025976	22.4677440635255	19.6870331681559	27.2479134240348	17.9955793763354	21.159299861917106	20.665345223757	14.488780699622	29.22179781924289	29.598604550362	14.9909999583424	21.6317608961169	23.947728619903398	22.217721226120897	23.4495146729043	17.6297762358186	20.010876760802894	16.4656204323168	15.7196705312536	20.2130781627583	16.534192619995803	14.1876896668348	7.27272961632208	12.517894057693699	18.208732480323	18.2181211949956	20.0702519864642	17.625008499567198	16.3223119775319	34.9435826773151	13.594693810232801	18.2348213304527	14.6379884258007	18.807236613066	17.1064732738833	21.088490932716894	18.9686021829026	21.4810063622337
UQCRC1	36.049684894998606	36.024262552898996	30.9031379825816	38.46070875435321	18.332096650978606	22.763626994193306	25.117496738579803	17.2521488663124	27.148634130640893	28.7061401834066	23.32148818192	23.248052242364803	29.895915564261	40.82055978692429	18.469849328899894	29.1566793241044	19.1526893999135	25.056615458987302	15.1432632054649	39.3765639633109	37.9762325442644	34.7568470048171	20.33575706291	19.6439371788321	40.3168147629224	22.5132220409728	21.832248459468197	16.536923062324	31.2667321649745	30.145868116468897	30.3967117369019	8.386242242040371	10.4295912099655	33.4073357825228	33.5905848034048	15.3186433427209	29.2356794343681	30.9659902697243	39.6847056571996	15.661409081278801	14.164222830124901	31.3274476969235	48.720130428504	32.1736608221156	27.7742113181654	34.5271341633663	17.2778720674546	48.398588317557895	23.584278572046
STARD3NL	9.025903331380839	5.62646057498964	7.82459337910843	9.54783846962891	5.58574612725214	6.576611890066428	10.1822304541227	4.92894796286745	7.65834009569039	8.89281028556117	7.61523981019277	10.020839193647198	8.07674450077421	7.223197919377	8.03202711949382	14.6782921456113	4.36768913743329	10.367184250807698	3.95979146623587	9.268286746891661	6.08272071344979	9.2629826971468	6.3431783414037	2.2792016499390098	11.568715273794195	7.4492545607104095	9.82529132425576	4.8909402211814905	9.495481626852321	12.2614525826509	7.210695771072309	4.2337405986402	2.78060052588937	7.66568579595758	6.54372767431236	4.80468107901228	10.746069987894304	7.385529836249759	7.421351659791419	8.946933181363619	12.4693683733999	6.39665539885846	9.228466447706118	8.76282986764684	8.69809366622927	13.8226734429818	7.35068774499365	9.82226227293676	9.09209147689843
CD9	31.512060118478605	6.27279747455929	32.988950530206104	13.3524841707953	68.0035524018931	1.53126944735278	11.4253248326166	6.69605949231762	24.941815026066198	40.836179895567795	11.191920541708601	10.262070496691301	26.498537227676	35.2457996796086	8.11900493909042	9.66638229408923	70.58385197006841	16.8422808482914	13.0754314848805	26.401798201608898	44.4598101321006	26.4898728113381	5.04101100601347	85.88761430480109	94.65602097844679	31.077657692237892	29.5573589818712	23.5121430510835	17.7180064909094	28.8996277266678	51.025666000274	3.57742978179384	1.06091209466465	76.03363794677558	24.4087423173584	11.1522274522315	5.488487033484581	164.141746290021	145.491514469202	65.8693478738702	33.0975848958455	4.60989565019609	5.1133455192138895	36.3231241311808	3.86071203247836	28.0462119904421	17.5488297217231	3.8677854952471695	9.31462267437214
HHATL	0.0	0.0	0.0	0.0	0.0	0.013184225510035	0.0	0.0248461913009973	0.0	0.0149341696322958	0.0133781206645606	0.0	0.0	0.0	0.0	0.0	0.0	0.0	0.0	0.0	0.0	0.046955530334735	0.0	0.0	0.0	0.0	0.0	0.0	0.0	0.0	0.0	0.0285832579576034	0.0212502831365338	0.0	0.0308110863186377	0.0284788990167642	0.0	0.0	0.0	0.0172030233319222	0.0	0.091197174548801	0.0	0.0	0.0	0.0	0.0	0.0	0.00708881870185427
NCAPD2	8.8639183553142	37.707666645820495	20.847450307389103	25.028972774484306	8.55332282813438	19.5411903690779	16.3101678620809	14.9685335462394	16.2834857173333	21.9015806763694	16.159049423315803	16.7327777551147	21.9693752373811	26.6362042700353	5.17063227292783	26.7688590982732	18.104429596767	28.8680300347832	8.56780975479143	11.6145766811329	19.2094911448587	28.2658997015171	12.624836911477196	9.612611612514721	33.2101729403355	25.409275023641	15.419824614679198	10.648995379943802	20.8662007390325	12.2417441628855	34.2076427999935	5.1544935685548205	7.621553635331018	21.878051997258	18.5494645003855	8.07851728887847	37.2685880816822	30.5707502317623	15.492562742769802	28.6537279063585	8.130584032364709	20.5654223704749	24.131227577090502	21.5141197753446	26.942050221140494	21.5739585732672	17.7761078432883	26.926953896666895	28.0508171658605
IFFO1	15.125266512166	9.1891594893892	10.3473807406086	14.8504868024036	10.250480183849099	11.9138570917573	16.9257538237656	11.7133563723563	9.92593846135844	13.5407768749755	12.0333765563379	14.8948006390952	10.3011441811114	12.6114567333093	6.48188340956073	18.376148431184895	8.144244564244259	11.324350921197	12.295349711380599	5.74419400849424	10.365342776320599	12.1872190050547	12.182217724513302	5.588607713299591	10.735210881025301	10.5337822800499	12.795110442463	10.1407829801004	16.473754015659303	19.210809358055002	8.720824608590139	7.13949683676752	10.69241711388	16.1869120532031	17.747742368029197	11.9268512477288	18.7006758925122	12.154096160342199	12.6562241990747	9.93073700516914	7.69159834785663	13.1967131718761	7.73483571747457	13.468888573032999	13.0786328947891	10.4275751317299	10.2345604764904	8.24436906901618	9.242729628547679
GIPR	0.521938298911124	0.792940543015294	0.7379296310492509	1.0218534247493	0.27915096433436304	0.488250702849432	0.275049196553341	0.330302231433525	0.468213813114752	0.0765770244787201	0.125763307537511	0.185080953349638	0.33445186852547104	10.424024471117999	0.566327495740146	0.0992315103418937	0.221521960649452	0.12670174934795098	0.76445535180475	0.0664513031008458	0.22880328229654895	1.16640168120986	1.2989403409700502	0.8396144009094991	0.17328674424989998	0.0798124892079995	0.5376494561862111	2.3465052335265	0.22850325546239	0.17508906131568305	0.5769853369190601	0.993382400448822	2.85727223846933	0.0977342130514384	0.667060930548939	2.8394625297046	0.534113050396094	0.547522082998776	0.673338738888868	0.377346568993839	0.214037531811036	2.8836945996015	1.13251024931159	0.167521609652147	0.630498744271557	0.0359018200640905	0.23390899961169895	0.976216391473005	0.428109270380991
PHF7	2.96856134245671	3.91639452272637	3.99768812827761	1.99794111637484	6.783695834466848	3.14659335014529	3.58740799998855	2.8582869393446897	2.51871333908528	3.87835590789722	2.74494856793728	5.56476545412545	2.98058994362164	4.35608613634627	11.207952378150699	2.53595623057523	2.3775752358513302	3.8183779277334304	5.173247085597611	4.07807430621954	2.7889371634344	3.0072309280204905	3.13638275666578	2.14246433335527	4.7307875084571	4.669089234541	3.7737763242459295	5.23364504132166	3.02233971307866	2.01057183412433	5.47655179497036	1.88948590118312	3.07401390670783	1.68541804642778	3.1212619619532203	3.1967310172783194	3.0699371434638	5.0784969911855	2.36159641181852	2.62146665291616	2.79209906039827	1.47190721576172	6.33972313269154	5.14819806838834	2.33556145892834	6.20776780546504	4.863986064993309	4.64483947058826	4.2722059763646
SEMA3G	0.22613128831327	0.0688244313033086	0.0970548706390293	0.0500637907093245	0.198806251383269	0.19237945382623695	0.4483371499886621	0.14217515450223905	0.5925210088240799	0.0341825891801627	0.0535867024677546	0.125366140711499	0.0863767935350592	0.217117160038468	0.134361290916104	2.6351178255212404	0.683075904890911	0.0	0.24366912869305	0.309435387833052	0.78378433104033	0.15583988811550306	0.387713179279361	0.20312446671497894	1.1159170295656002	0.0	0.37845669113656105	0.37905507205853	0.367198891044615	0.012127743375159	0.0595748106143742	0.139025523349168	0.370875755854654	0.21268051771516505	1.47216798961102	0.480738712231473	0.022121289180326	0.0977615547619769	0.586881320394702	0.634933698073537	0.0491361204110002	0.6470933737273679	0.21216625927204105	0.159396480534358	0.0395779440102106	0.63102054752037	0.0887508100457432	0.127887618689794	0.101409294684739
NISCH	12.8403392035603	14.927245995074198	16.503621295809	13.425462894322	13.3435852402463	12.624086516626804	18.876112536098105	12.9279743521562	11.9899740652295	15.496677936450698	12.3023851256763	20.686440769612695	16.0569754729422	15.855058397593696	12.499325064576096	13.8501091710794	12.741245554826	12.786015010272601	22.013080125886106	10.9788982810707	12.3254526321152	10.935997939769	12.494956659758	13.088608249711001	15.446271322957099	12.9626954865037	12.3305174166546	14.698244488780697	15.514215053311801	14.2214700590131	11.5042926487954	12.0880370556752	12.467852061640697	11.6719315815469	18.745026992189697	17.6506257598673	12.1292905785105	17.160013499173697	11.0655608697493	12.458960281057001	12.4138670956089	12.3986775485934	11.294518941700304	17.7228319287053	13.7251814252809	14.5873226086022	19.402325044995106	9.597685649229302	13.807986251132
STAB1	30.5928715100242	0.18746662247708895	0.643480592210931	11.204144439726699	0.96223242492618	0.329047786123703	23.6937064006296	1.0233401843662	0.829381425114384	4.37083143904697	0.145961512955236	40.8974754694858	1.33355981443538	1.06124799991365	1.05249297185497	21.811431615205397	0.0520964728671618	0.28531915328843604	47.325719055099896	60.422569847484	0.287541091296578	2.31050301453073	5.60679350606308	0.31687751662583696	0.405044623480675	6.536190407947268	12.713771512665696	1.93777930446658	16.8955775164233	32.5005126953826	1.92845699823598	3.87481858177509	0.8694392382646801	10.5251974216246	17.875481825845803	2.56924964244496	5.31183852435793	1.05821212281047	1.53028654196209	2.07166124909464	12.603855175318	6.8033367837658085	10.5600388609285	36.468189590317294	4.2479236320959	0.833617000980962	0.114472352506944	11.328476024005802	0.549130372942129
FUZ	7.466150912011759	6.6039990122202505	2.9933328979732	3.0888782447441803	2.18679971548769	4.20989777467942	5.75853917234871	1.92774359561945	6.24487982090529	3.2497117244567	4.8213242799200895	3.66466088766285	4.5764490301777	6.22654584907623	2.12032551716041	4.96020717740585	3.65579078401135	4.30954552912855	3.9759875458407903	3.82644986144479	3.3875069767746098	3.77478577245918	2.49834784605028	1.8410102424277	2.94832374579315	3.64266483782192	4.22801951388458	2.73222253010059	3.57373692136006	5.0368165113125185	4.11907646402679	3.13085888450206	2.75368552151236	9.544054622055288	4.67059758878258	3.12639096696803	2.84502963887781	3.19550426401988	9.180180920990232	3.9200755882640697	3.1492126614584905	3.84407980635896	4.02905937670163	3.43559480861869	2.69444757519293	4.47570501823283	4.06872281956923	3.91611622300454	4.596435176587621
SLC6A13	0.0611319505986905	0.0058475624522372795	0.0	0.0	0.0242541295945988	0.0134607741950204	0.0592546572391855	0.0450975256358112	0.0391553870628111	0.0355773242147645	0.0409762093227975	0.0	0.0228320463493568	0.013131782038382	0.10654747981044503	0.0426777349357297	0.0	0.0224247751833438	0.0382809717563524	0.007217056015644741	0.0292869896121647	0.0383523652906099	0.0685538424943223	0.0512515036143201	0.0	0.0224352640498731	0.0274493846416511	0.0130690340692728	0.024265493533168	0.10819359088102902	0.0450949903412085	0.0291828125082107	0.0361600387098218	0.110273788740692	0.0471860567755144	0.0387683527506081	0.0	0.0	0.0462310345833661	0.0	0.0219175700902355	0.0558660608265952	0.0140205189010133	0.0	0.0784625200013876	0.0160841084643714	0.099358187364848	0.0	0.0
IDS	2.70155600027712	5.29380508311203	4.551755145151531	24.1036101125512	19.236159867221197	1.6817533638431998	10.734564176854098	4.6221009130333215	9.2314972934403	10.9054467893765	5.181815101720081	5.7984223899075	4.323162853547241	3.71094637248775	6.18486051879292	6.139534476082621	5.9710182834517695	7.08698356827004	15.6214532095347	6.3458049996618415	3.86850860520738	20.9758387068876	12.8658960683023	8.06893469554924	5.6679142867725885	6.65499658704612	6.28329291498937	14.77584021608	40.8167154019914	11.199206987834499	7.6937551592491	19.9620872698572	18.5717048393044	0.710730544376646	10.3688355845866	11.0839727890488	40.3567063851503	9.0294333172802	9.05232259299491	3.24480042492285	20.1955488523536	10.3605328275705	16.827710695224	10.848656409461201	25.973502702012606	3.01303485029187	6.89190051399008	16.2247663646532	6.736058825123822
PRSS3	0.0	0.0	0.0267611413961528	0.0303692249651395	0.200996624745865	0.0457644750877177	0.0412069783652531	0.0287483174989103	0.0	0.0	0.0580468937488748	0.0262235954978007	0.0291094869772599	0.0	0.0271683267329157	0.0	0.0355166630355539	0.0714756017900599	0.111556430743271	0.0920131270263842	0.0	0.0977939218317654	0.238369170976352	0.0	0.0	0.0286036133905083	0.0699926316313256	0.0166622330396408	0.0	0.0	0.0	0.0	0.0553222515309281	0.0	0.0	0.0	0.0838687999497485	0.0	0.0	0.0	0.0372581129378483	0.0949678269580303	0.250254466273436	0.0	0.0	0.0546833911973783	0.0791723236532922	0.0323241592311394	0.0123031901508144
ZNF200	0.799112325101978	1.6644488350061202	2.1083410836937	1.32435418807701	1.36907170165655	1.78751230089215	1.89604126717631	0.6890394284294711	1.4022479163439	1.05840200976859	2.3703075140644803	1.6004157508393702	1.04654390310563	1.9469399321792504	0.819992132964224	1.02506123714382	1.16129098704959	1.61478045616799	1.89702469265005	0.6942830987789691	0.5607213807161079	1.24068810512412	1.5975884602881298	0.8286405130341821	1.38512616562182	0.7331802700384871	0.869857746856954	0.754347156402282	2.3103181894574902	0.3265335866333821	1.66235087589249	2.95602274627214	1.33414821083282	0.954386567892272	1.7267193538859498	1.09417768350912	2.70255742711371	0.951424217061455	1.59323009282433	1.94144079689241	0.367949952897011	1.63688833135733	0.725960142074614	2.0921904143117698	0.6571304069105279	1.07400572436526	2.09438988928276	0.6456209771212901	2.06417929563645
CD4	4.917858164607651	0.21234081455099105	6.94293354415457	28.632827707488197	5.4819987922787	3.40069115911857	5.321562806800371	2.4774148069107	3.3749122898919905	1.71308067227358	1.2166486264587502	1.15386122020079	3.01343555510214	4.37724338942507	4.38985787579119	3.4836126482624	3.09094470142496	2.82918532136202	10.438372189802699	1.0012449709200602	1.95882102166714	8.74887558752998	29.8434924072184	3.1972413208212696	6.054815868616671	1.1541372835943702	7.16134748243891	7.7026684254773485	16.4085149617554	0.799192207254429	6.520093226975511	7.010368610020452	19.2246746246076	3.4064065715768903	22.1333267492218	10.941909226136	19.795937319822	4.8723097453953	7.9505012656276	3.87581057856292	0.9999596762674108	14.7784971324966	11.396522023585801	3.70234985327191	8.649837684468089	1.07825999548642	1.05232301398956	16.194056203196194	8.144976464573551
LRRC23	2.0142116426765297	2.12992672379712	1.5538998799674402	1.33290249755254	1.26446107310636	1.57194674062766	2.53124980951573	1.42633854159731	1.36865709071903	3.3633394140697	3.918035996831	1.12235613968044	1.53154815886647	2.4706825450715497	1.7552946718555802	1.09434798562553	1.3038603006569098	2.97728200043565	1.63460143605475	0.862873298164068	1.76435240281498	1.4484950309236202	0.979052685824058	1.36396074695586	2.97966095833171	1.87141858512998	1.35853588126773	1.00838174683939	0.826501632372272	3.50967435862543	1.60314126002513	0.5950412442969499	1.53829212120599	4.14829572485366	1.57439401492929	0.92298879991619	1.81077465642487	2.014080486815	1.74177240526826	0.8709058744982429	1.20866685640579	0.92337438041849	0.6432303525560239	0.9518496508973872	1.07990598834282	3.62988780781758	3.2547192301947896	0.8195000474012579	1.6501432074361002
BTK	35.02093914082049	33.8300136153987	16.060194495579697	28.603017221986605	61.256917567138395	36.9025521032564	41.121063691817795	38.0710921002225	29.8500643949226	82.61611366420509	47.9846607447223	36.9738137408047	38.8034869726859	38.1075617639185	19.417247654255398	34.9761311009057	24.608738904844397	57.7597103351052	29.670352989817	39.309906453472706	36.881037735636	27.9514623005753	17.6980833828085	23.3858762577258	37.9704131558781	28.1677130789048	24.3067534929323	24.2230918567247	28.4626773858345	36.818885176241395	26.0375080664901	10.3117898563849	15.3997155667015	14.973737133076101	20.6993524806544	11.352790954667098	32.1394480724414	45.5476176496644	24.833852595366	43.1774753174171	25.754371281806602	27.535175868495106	16.9495064310468	75.9781035187078	16.5257553823592	42.1203870694042	46.505909441073506	11.8626202337183	42.4709458641257
HFE	0.397644218078435	0.118044511381631	0.3374120157141011	0.2582374132013689	0.2901434977829289	0.171090590918241	0.32622856810468603	0.41304366794557706	0.271840402139408	0.21659940688898704	0.3506175581817501	0.276810266907533	0.29447003143445505	0.127636293472267	0.111526579659913	0.11699840955391	0.059012943550646	0.125746679871711	0.163550573354012	0.3561321466976429	0.105834837321822	0.277189045046324	0.39606385366103	0.16969827627192904	0.8012268938174799	0.0377416488225773	0.578747178990947	0.10748388142998598	0.21317396413559	0.183356520501368	0.197479164373258	0.240008706289994	0.232506181588309	0.0872977490674434	0.293994770776076	0.184784144422078	0.280344949343921	0.412980122061244	0.290348819346726	0.569048729492236	0.0764726871365738	0.515152349793129	0.12579184852229	0.263826532042157	0.22292204317011	0.200425469058232	0.19500247948832694	0.412291091063752	0.8910501458160209
SCMH1	17.5741078577424	17.1284926868602	15.926652289167302	7.30117962552955	12.8319644146278	17.9206563009556	10.1354402566201	25.5375564549978	9.96956606541886	23.6016567571293	19.9913345434578	26.689923793722897	26.0272197517244	9.71026920876153	7.034855456044888	13.184215772788804	19.487272344938198	14.426299865898097	11.541863629245801	11.2241531232832	23.1185801488942	10.3985117872475	6.90362573848884	27.72653330712	19.0959509729177	24.563473601246802	16.133152067746302	7.31336769227565	10.4938014767266	15.759834794809802	14.069606564831	1.47573683247896	8.23889772113577	4.70992437415787	9.20939005102447	3.7775943509365297	5.36639618009922	17.2992317412375	14.9445525466541	14.7304146453669	17.5313371172001	3.93259771136421	7.25721069723909	18.105339156463998	9.4701897356161	7.514557925406481	19.842880963631803	5.27955937020662	21.2413208473458
FYN	40.9076635051838	2.89257634150643	7.0422064552568315	11.5545168579821	7.97412273934424	6.49157747610466	6.269940250778348	6.58076180331823	1.4603418881628305	7.1873436977623495	7.137053175562639	20.2577080604702	9.764761891412721	3.2428951395843195	11.5018033209249	9.46959809159158	9.231923396851721	4.7952905049174905	17.7057260960013	3.31383333920568	6.7042461188699605	9.52235599300153	22.147110936287106	7.35668076144358	4.69569087443107	0.7289424962063101	5.51614848213717	10.4528836113381	5.438975639923379	4.67469113223127	4.97551942826189	20.7958378422035	29.1782588260685	3.33128689473676	25.0131724214945	27.5978784713618	8.44388950335791	11.0462433169775	23.202313860160494	5.99660577813088	4.58016883158781	12.4421052189904	8.21576772997963	22.602802827920108	6.7742280438234905	2.63058766192953	6.48847692538976	16.9432853248627	11.2763161966697
HIVEP2	3.48846220119399	5.79355084207309	9.45568701344308	4.2590222925489405	10.9477985137975	6.7915082346598385	3.1425848140053	3.54906680915313	3.0917368712585698	4.08226052503086	7.029179745755808	9.81657839430237	11.481054864084498	9.93566281171509	6.19251202723349	3.51607480908019	11.5611010402513	3.79298445691868	12.210544973526499	2.82222179617473	8.22016898628736	9.476621099799141	11.6716881043226	10.2891573129945	15.976247130608304	10.812493373656599	5.80644420226561	13.096643400327	6.295397055222192	1.41317178041756	10.2871295369199	8.63446704739063	16.205236564448	2.29896817405699	9.02977369243491	9.88624331831079	6.281732972559039	27.350154018365398	0.434475401388874	15.7906349345045	6.05428424924326	9.6130911735053	3.98361759932512	7.910934012547702	3.60255929270642	13.646839455466402	9.83217569814913	4.11166945869748	6.865159319788151
FMO1	0.0	0.0619935778355316	0.0	0.0	0.0142851571168632	0.0105708060169298	0.0	0.0265614660289765	0.0922467003373167	0.0119738705991311	0.0	0.0181715975465049	0.00672379044005558	0.7528086316465681	0.00627541583614265	0.0167575078042107	0.0164074756499616	0.0	0.0	0.0	0.0114996017883042	0.0150591417664314	0.0	0.0	0.0215172250694731	0.0132138846978917	0.0129336745179929	0.0307895122464879	0.0142918502305985	0.0	0.0151771273116323	0.0	0.477063546794188	0.0	0.0	0.0	0.0	0.0114150140404335	0.0	0.0	0.0	0.0	0.0	0.0124078295585308	0.0092425450406965	0.0	0.0146299551981208	0.0	0.0113673006168546
ELOA	7.2219195409340715	8.666203616019091	5.95144751503327	8.19273922442981	14.4171735911202	8.88158494078534	8.42425243576116	31.4566639079896	6.51566724474947	5.74025046593682	8.79361664107606	11.692133717510199	8.90414443576126	7.59652033459624	6.3103491007026	9.983580833568421	8.13795168969375	9.08506738781897	5.9483519487549295	12.5134848802932	15.121061246970198	8.19028479227348	8.46610418192079	15.6855731354478	7.408817109168	12.3559969482818	9.56197761021723	6.94820372027956	8.23133162407547	15.9521893422872	6.31759818867726	5.5506979699156	4.85525018518438	8.06648186291175	3.94487066070969	7.97526447846539	6.49767732558185	7.3638189934800184	6.447643696797591	7.381848903256482	16.1865110646403	3.7716079346102	5.55054684355236	7.809461686102399	9.27546914289674	8.587047236515032	11.8913041134571	9.523293306790553	8.71913917854813
LYPLA2	20.5991836000169	18.034469963005396	23.2678127080937	23.129297905167107	16.612803660341	14.695355642219301	12.632511331643698	17.0897865560271	25.3308839232553	16.517827109899198	12.483580479441304	14.423003474899199	16.7891882851447	19.969576535276502	14.059024313273001	17.223113900977598	10.595646308014599	14.2651861920768	11.4239084149567	15.9094839723403	15.7508526449634	20.304231156948	18.0299720301965	12.081972294532402	16.7461007021799	11.4221970067669	15.5828187208984	14.926194896795199	23.472599621456	19.110689180555998	17.203788222985498	15.071933534980301	15.4565790244629	16.9005903269437	23.4563992134103	17.6316372593517	27.939158134036607	15.2993043994945	18.955819907313	16.2371003850577	9.95457136408909	24.474162914500198	19.324378527501302	18.8745557974262	20.376926091865602	11.908803365126	10.8862140897408	23.0612483584234	14.2730155126352
CLCN6	4.32886614164068	6.3204372915016105	2.61255274517234	3.09463628608431	5.16251210897491	6.0424113697609805	7.18711280392502	4.30786485185188	3.5050343975837004	4.34834487752476	3.9874558333841	6.08384848697587	4.75314149477409	4.335830681036549	7.489509550416749	5.627643931286499	5.960831420165699	4.09499840302886	6.67181981491632	6.249534289595848	4.34082600904447	3.2686518544626004	3.6010223293093104	6.7658148102165185	5.572877923509389	4.80448311054568	3.73072972950432	4.4711623290535085	2.44704349689762	2.62119812615314	2.5986201989440896	2.96944133128328	4.764441922131089	3.4988913378066897	4.13719791625177	4.45299451969701	2.80720458880865	5.35782182930725	2.73608759207676	4.3737229205646	6.686748585224861	4.492207897897111	5.38989969247867	5.93865168822138	3.3116492356964	9.22122687083767	7.03767076320733	3.20499991041477	5.731200201182588
MRC2	0.354186890837838	0.0150576285752346	6.65492052707484	2.46883230012463	0.214689157671201	2.87693362918292	1.66800213280204	0.315721167325311	0.8318158308523349	0.160321970338753	0.41619737308857896	0.516403111341306	1.29344876257142	0.546670779883571	7.79875660631482	6.676200262137638	1.12084143701945	0.5810529395225071	6.801641789222901	9.41749817978601	2.7337856249492	1.56367401640272	0.445331910747141	0.15082740869016	22.103421183667894	0.779913908304511	6.541701864752151	0.8034679947793659	1.12081195420169	0.139300684602702	4.57847715706686	0.338159326733741	0.251405261394987	1.77473708703822	1.64369736077097	1.5379988149630002	2.15974566497814	1.03556397742747	2.8779404719449904	0.6821803960134301	2.19168828453331	1.00300011325036	1.64269598374358	0.261065176708903	1.89415380271898	7.710466015617699	3.0821926140813	2.49310438377608	0.2919762995948689
NME1-NME2	38.959682751927	53.720962539703905	13.9404629424033	0.0	8.20960267132827	15.6630298878782	21.014385735092798	26.15434360667989	84.1869488623975	52.583006697647285	24.283714531680797	17.352455314477	37.4507975695317	35.6039435074633	17.1579476768431	17.153224445659802	55.401033641191	0.0	12.022565087291	31.781704796617497	43.4575974739695	0.0	11.975032010938099	16.7219254898301	37.4097677481426	15.2262496653319	38.1030636970326	0.0	5.08155314665628	9.1245877120621	8.47992942866731	4.19061425127977	0.0	26.502847055219803	37.14173421055671	9.8086744023702	0.0	33.678734168498394	33.6361659372127	0.0	13.263768115260198	21.605014828258	18.1678923313157	7.8329798148167695	0.0	18.6788946511953	14.9046588371431	0.0	24.9431367585529
SLC6A7	0.0	0.0	0.0	0.0531692206076606	0.0	0.0	0.0	0.0	0.0	0.0705890047431591	0.0	0.0	0.0	0.0	0.0	0.0	0.0322420770819212	0.0	0.0	0.0644371564342824	0.0193694485113265	0.0	0.0	0.0145268799783266	0.0	0.0166926862339745	0.0	0.0	0.0	0.0	0.0	0.0	0.0	0.0	0.0	0.0	0.0	0.0384539448900084	0.0137590563294755	0.0	0.17394669140588098	0.0	0.0	0.0	0.0544871476867247	0.0	0.0	0.0	0.0
TSPAN9	0.296759543009837	0.17606794594602398	0.0644902813659642	0.274444552907271	0.4210304388594041	0.0523855772763679	0.30121774038040505	1.16042448273661	0.0687436877242194	0.474709779037413	5.37435046869235	3.32405055608791	1.2276151495696002	0.00537949806312864	0.644894630678032	1.3170632626631298	0.191150457567358	0.17224533146800802	0.319240415856198	0.314867454870532	0.017996335543	1.6182569008534802	2.61175744092851	0.0269941197685603	0.40033983987091	0.9340063603743208	2.2871868809676603	0.080306895808725	0.7119866549853459	0.3590084276588429	1.12027860674506	0.848796506544629	0.271080367820194	1.05229292503696	0.670106545834574	0.360314782896822	0.525488741640249	3.0279411689640403	0.105110157136528	0.0431707441412814	0.713801773254463	0.41575873961717896	0.262768483962127	1.06149925263603	0.250711898088721	0.0230612650494954	1.06081052986021	0.214214848141483	1.4587218158131698
BTBD7	2.81972726897362	3.12192551604922	5.18272137249965	3.46022120404005	5.21906633346996	4.10057450054473	3.90448088566065	6.1585171855849685	2.72667018081676	6.03772678296024	7.895615009436638	3.92543599532806	4.3317834505971495	3.98068735073762	4.7469896641180895	5.274601417161951	3.35313903187302	4.90518014686187	2.92989927626165	5.079793621092	2.97330306620817	4.0444153536636005	3.2992609718731405	3.44839776799908	6.21654333649695	6.0645213017319	3.9812584577759904	2.97002649911288	4.99666187096774	1.9200300229002896	4.48853663658631	2.96454766923978	3.34661301840248	1.7825740406726798	2.85798993143158	3.22587296657588	6.164526265601388	3.48294408812281	0.6386870662934361	4.1778224483905	3.97707424760234	3.65795544615353	4.50117977633258	5.33176906365548	3.52510162215711	8.167545664287209	6.39823592218447	2.92121638500477	7.455222995853862
APBA3	5.37213620704597	3.68443770906082	4.082231353159529	3.63927078409986	2.8228603881392096	3.0210441767697698	4.30084213937155	2.66712053239354	5.28453586503508	4.07329209848644	3.7662517525788894	4.425208309593129	4.0379581706611605	5.44304074039326	2.00754320539092	4.109608099571529	1.9045122983392	3.31981945949726	4.12575391469397	1.06706288268482	2.58699735376954	4.07113510184562	5.306573689143692	2.6813346959709903	3.5548537299968	3.39366845247329	2.53498402687728	2.70025838080584	3.86830277432522	3.1227823074551497	2.63766322295476	3.35592783118381	3.61359621722534	5.2577073112622585	6.412108608198169	4.79872501924151	2.897891847413069	4.61793413876584	6.71971805318541	3.81318108091905	1.98866176504289	5.285433617384928	2.11018204911623	5.1194092792637305	3.12927205976514	4.09761920371948	4.64725128140851	2.53269838333136	3.85597281364309
MKS1	1.5010877015227402	3.0238278862106096	3.0793555855473	1.5180144229754902	1.02203678536789	2.65169109600947	3.96255249990561	1.7654484178242	2.9798146619997103	2.73924458352138	3.72811939935883	4.831211967414331	3.31394163465295	4.9961428685772304	0.859153363285141	2.3633071889862203	2.64726586198762	5.6405362007437	2.73119030049245	1.74210317127423	1.96036345483179	2.4341525849954704	1.36819305879485	1.00556074890682	4.276271470709768	2.44518108308934	2.99880152001599	1.8697003038106	1.53377346995336	1.8461678911659096	3.3581013120189	0.414968907337409	1.45977668384895	2.42294543374787	3.53485816593736	1.58322565921839	1.87537053329517	3.26676540114267	2.50128262538881	3.94120505205206	1.74073412011338	1.87942214488006	2.56015947224704	3.2275843819432004	1.3796685588483302	3.7932412216562894	3.30810624022796	2.96107687975926	5.14573838186096
ABHD5	2.01272021273767	1.3657847335468605	5.02364022554186	9.62894969177234	4.93461510557933	2.25254215409863	0.654851527256167	1.8972440502902	6.30885414595048	1.17278495677204	1.40163807044371	1.60039413637831	0.944477170783072	2.8700378536064	1.36421830057203	1.9802592292607	2.51638313575579	2.99113305496669	2.08368886477577	2.02684207036954	1.1785284295126202	10.821264767024699	9.705268722610107	1.67299211174725	1.2439462009191202	4.5045815689704805	2.80239393299681	3.97188383607896	25.551841495366002	2.6021216369576896	8.197663910032169	10.369197663554301	3.81786888188184	0.9272917156214808	1.91207741088905	4.40745621244298	11.6436905000934	2.91510447892444	2.61232143329581	2.6524921583092	1.7228380733568702	12.440470409672301	22.445501525018607	1.04040613652405	9.79010239070398	1.80743150976622	1.7055434492858503	11.7434755247611	1.01289901011888
ANOS1	0.0109876955545147	0.0	0.0	0.0285424401818651	0.0217968663943553	0.00537645344153927	0.0225914941164675	0.0236416550569971	0.0	0.0121801417390766	0.0	0.0	0.0	0.0	0.0	0.0	0.0	0.0	0.0	0.0	0.0	0.0995706541026428	0.0	0.0175463049046323	0.0	0.0	0.0493367999299036	0.0	0.0363451316934593	0.0	0.0	0.19815357705259806	0.0	0.0	0.0125645887162137	0.052260910988685	0.0827650761209831	0.0145145723572583	0.0	0.0701529672163109	0.0	0.502060920828672	0.0588002586669016	0.0252431528211398	0.0282052927731619	0.0	0.0	0.292405385058417	0.008672341885465321
AKAP8L	36.1522211296817	22.485920073386694	22.4362374533775	20.8793892759737	19.405850144394602	24.937971637639603	24.854193048158496	23.2216218516419	22.4300136437441	19.552382963242106	23.479041645443697	26.551929989806197	20.204035782722002	20.6717010350198	17.116591454914	19.7557280628336	23.7415128141498	22.906597682340003	26.415438230356397	27.709897229268304	23.9199551144785	15.6780401747318	15.9366584740399	29.1879655605798	19.0290983936211	19.5999009891705	23.889759898832196	17.283003739521302	19.9774741031392	32.4482143714995	25.5364953411587	14.6519840041101	17.6536256462355	36.908727642123104	30.2958938955826	17.5052317876764	18.8494921476349	23.7440068364817	35.4815143915311	22.2245042136735	25.225011538178702	14.727149633299902	16.4739841064835	31.418854871100894	16.1443841590309	19.501094285042	19.993563506150306	16.0758564005148	20.1500432262974
MBTD1	6.26071673608968	9.6564777460496	6.6138760321788	5.504337478091428	11.7392772546449	14.358017988099403	10.4322486519712	8.30026032803728	6.97410405516521	11.8421063535556	14.394388558006	9.27205596180143	9.97217115566637	9.33547902482159	10.6758817270573	8.31525856049868	16.2282937133025	13.578899806622601	7.18333970077832	7.548929081615831	8.93700260917053	6.53876152624805	8.03157226894158	10.879925363233196	12.2486164740639	12.2171192908199	9.93153353738175	7.603025178533652	6.624799772905671	5.763878010991111	7.6895916910568785	8.78456142071292	7.124618869764769	0.26434991409215	7.471971496258639	7.647694365361531	6.2086073947655205	9.44646595027773	0.131063438577209	8.15014303095545	9.46704585490697	4.58270879901408	5.4818706630587	8.56346288267238	5.32925867512209	18.8471362017298	11.0690314341675	4.72811020415213	11.60982729207
UTP18	10.7956242948215	25.9402413437535	18.1713595373169	15.9474047213168	13.477704861982401	18.9112423581122	16.615726918186	12.574299232730901	17.3415362260096	19.163517632105894	20.3614501578591	14.214411169365	16.074381479154198	23.1695160696533	16.842231725252198	20.038300906916398	12.7397118393082	17.7149066204397	9.915026608125617	14.5009692575683	24.6031533989577	14.268144049186	10.311140725907	15.308751807038	21.725116118343802	16.6578640018455	14.3484118011458	13.0885385026563	11.9223111639532	12.6584073012449	12.903511662525599	6.61181620588511	10.149003148777	12.9112893598556	15.2665912014113	12.574397962982399	13.5478860709354	21.4559230666375	18.0483034297622	17.1949023338565	28.6018802852159	13.1932317384851	15.527019247959002	16.675135992386803	15.2478946647787	27.9493427825605	15.216457815665601	20.884157346713398	19.859014818174
RNF216	9.55961528840799	15.1980450625753	16.0056282749755	9.16968035802652	13.767068460871199	13.5507535548876	14.3514583281688	12.102139862620401	9.55705080943192	10.127229126610802	14.7743827744189	11.560492581767301	11.205184854561999	11.873960469042801	12.502094448784002	13.903760750675499	4.93596619848745	10.3309422013909	13.0073714748049	10.1966051354382	8.95682233814472	10.3730270025454	13.9312967600793	7.596201636578652	10.5388143207049	12.0474710404072	11.7950528204541	8.99938162999092	9.38842502628832	13.520708377829301	9.84799150298535	14.1661762755464	15.288333375953698	9.55485518774865	15.7900286354746	14.373534698765301	13.1919468933479	17.843938261812	9.41528847616515	9.72910334989189	17.714733868554607	8.75620233318733	7.96414791061026	10.0161833618889	11.9245183500001	18.0218772667316	10.3471399843749	6.71724793464051	12.078215685423698
TTC19	9.63581213266697	8.07778162415346	6.24854527933216	6.8197219870181	5.94105385175487	9.84291505157176	7.91696729234341	4.4447349155897005	8.42873804122754	9.52861199845869	5.5554424947453	4.447216850750901	5.18066165325055	6.25226253291963	8.70334250399782	8.02281417626868	4.9526365453776	8.62841564015648	6.9028628027544485	6.30749833778537	13.075092821416	7.405329232438039	5.9752465487320805	9.97551777810018	10.1607483444156	6.6276471573773215	8.68409933931036	8.73363027231155	5.4421401552022015	14.6753317248334	6.64161269408908	5.4200542567178	7.93745461806679	8.62424967094148	8.07661683182688	7.5637678981931	3.91886457379994	4.78814020555289	13.300788541812	7.15199071686957	10.3841204042913	5.2292646679305985	6.98166143635913	8.68907555933064	5.49361671446187	9.52918158438145	6.1627925050431	6.42801199124638	7.574895745051121
PTBP1	15.477051173394301	46.8828366334251	23.10308815637089	20.1498814896989	14.5103034795469	24.420556883419298	16.699624386018698	23.2791954766478	18.1649626802256	21.9189781896629	22.8880344158283	21.9004473800467	21.2739557280364	25.048748001653294	31.369150804117197	24.475704754053602	31.695015740342107	22.180078629906696	23.4363480688163	34.2923339448098	35.912130316066	20.6041549304522	15.382553995066301	32.9478206720406	26.232880885756803	35.5503643174726	24.024538120183	22.642393931124	20.8332755542685	21.7783171981015	22.3262797257794	11.6093125983073	15.224563594343099	11.684196403768699	22.872605228416802	19.3967079369524	12.720977827577801	21.765124853997197	12.892925432677501	22.4627946044783	24.378357337890506	23.6668526369251	32.28122118818729	21.5608184473143	19.0134338641625	21.165197426536697	20.8016877757382	20.6616138514991	21.7455337777848
DPF1	0.0594419068810975	1.19403936020806	0.533438751829979	0.315839939637451	0.128637839837353	0.34506414216139103	0.266654935554705	0.0896947505966002	0.316450109157157	0.16622975314881194	0.08854086193161698	0.0363633857569503	0.0555020885033088	0.131556745862574	0.15069365227857198	1.2407444972768795	0.246248863713174	0.08424590930988403	0.101516351976377	0.312599263550969	0.207107828207358	0.14690820257394102	0.176287244668733	0.944916040356899	0.312173096709308	0.19336042651983604	0.34940321710357697	0.29458828014085	0.0321745278316349	0.860747636452886	0.136670031441248	0.0257963903067371	0.5945297964523729	0.20068883574677	0.0417105081038558	0.0642555159065742	0.00581490346318256	0.115641226613367	0.24111121884366896	0.22253544265119	0.361652082916714	0.0823054500302929	0.0929516589015618	0.20018740510443805	0.145650956660076	0.0853060902679101	0.17016771430547598	0.0560285426673082	0.0554463769463368
SYT7	0.0	0.0	0.0	0.0764000525916225	0.0259306917192716	0.0	0.034554885939752	0.0	0.0119605702268369	0.0326028000237386	0.13953876504349	0.00733009623859236	0.0162735381589654	0.0	0.0	0.0101395167328687	0.0430201273747187	0.0	0.0389782254234847	0.0	0.00695809938543116	0.0	0.0	0.0	0.0	0.0	0.0156516363560592	0.0	0.0	0.0	0.0	0.0	0.0	0.0	0.0	0.0	0.0	0.0	0.0	0.0	0.0	0.0132728426052547	0.0	0.0	0.0	0.00382131542719794	0.0619653435856575	0.0271060310569205	0.0275121900365599
LARS2	0.758894015472382	2.48172068096154	1.98479795467145	0.7901726224185109	1.16952916366998	1.64187016611952	3.16673652582209	2.04157310941242	2.54611365733966	1.4061446947505	1.68002971971919	2.54810410067644	2.20972140427749	3.5388009298636	1.41377779682645	1.72060224713264	2.11495759791052	2.38886934984783	1.3390727909836295	2.75442226489956	2.93125934014767	1.8493432026965504	0.794976331040188	1.93300118864987	3.11511100914973	1.91429112019192	2.0426678499164	1.62909823181547	0.9522436221307592	1.0113474463575098	1.1962896279938402	0.449102950451778	1.18220564438591	0.383774157915734	1.3465341215333602	0.992705512128004	0.922360765337574	1.96686294998438	1.31383517741301	2.13833843461786	2.00378798028213	1.85958440819632	1.70694817152671	2.02265823020944	0.957936492581784	1.4576361035542	2.96466308046221	2.14594692314861	2.04609578702219
PIK3C2A	4.17368562716157	5.05713007839689	4.7438280929135	3.57155811793414	8.36341627104218	5.06977303683598	6.57821684004854	5.984847475705348	3.46826431564843	6.3940377933416785	4.78752414521793	5.90727231462321	3.8496885376480097	5.631948427064098	5.15246549022889	4.73274575672935	7.49341392316228	5.71158707185654	6.97322231493534	5.50623187267492	4.99768020913237	4.511412258363331	7.57322648218351	8.19846426042367	4.71284115789172	5.538435243613	6.3826953030220315	7.79302994324082	4.728998397504959	3.6975281152565898	5.57727768462983	12.38137047143	9.228293317520679	1.7642974571144598	3.67618037525508	8.393149874350259	4.10606481833074	5.43668444786198	2.41041953914383	5.44378870049363	11.8922844550095	6.933545603594951	5.36784721201196	4.11531065343104	3.38559124439886	5.4868758625166	5.74263254231879	4.12872650789604	5.02693057461523
PLAUR	2.17655804419904	0.261639387881447	7.358479286981269	56.74772799229761	17.2710081576559	9.000025036590891	6.50761460083182	4.44348237193837	30.097195708260895	3.67721676492409	2.17582210731255	0.954569471295307	2.8310853800778104	3.0044713938497	15.0423167823058	12.554234566677401	4.30507324669744	3.8746736100922994	4.013929029714371	15.685428423515999	1.28251650404377	48.1578784696226	16.131647462002	3.31079719452198	3.0547572026795	8.61263334706673	13.212045962723	3.87553745785742	20.7037347590596	16.7544625069781	25.8069325692068	21.577057003256893	23.5390201604802	18.797427589751	3.77830883369906	5.6144644636877405	26.064127311212893	5.83957491656159	5.19773229458514	4.55913698350457	8.17916310478006	44.627023280504204	51.9878607381228	2.4818303819345897	98.71716622812592	3.79733639424576	2.79624496847404	15.3023164500922	3.4863437029201094
ANLN	1.28026227199453	9.126817360607491	11.342404328011598	9.610550639493411	1.18406015658194	2.81268753875782	3.81507311498977	2.7280844603668304	4.11986697889695	2.84440024857208	2.03906919287693	2.95782217312662	3.90930168147367	2.94215127727264	1.7677669564444802	10.2127448851745	2.23377325095825	7.48081263965824	2.03134271088298	6.01512074344179	3.12889265225724	11.206788809119198	1.2390374125041002	0.83919438370044	7.7457656812314495	6.64302107965174	5.0805336887497	1.71524588854828	8.223631192317821	1.43912450138974	13.819694358174601	1.00484188355074	0.5116793204794859	2.99233321590839	2.78209158605008	2.67779532022195	8.65225055572297	5.91008021585441	1.8251845938531	7.994572250158519	3.29268029468944	2.96008662039913	19.993363990379	3.67038577945478	10.2200971423312	4.44572231867003	2.9744818882940094	15.449190954587399	6.52716959842358
WIZ	5.10529680031276	7.85797656145234	4.56363251151849	5.724076577512442	4.60038030926582	6.75030199282853	5.3104581245505305	7.6142256561819694	4.16415622980057	5.908082743212138	5.498927686976651	7.7382291489703885	6.9137549692703	7.38863739050254	7.315374734060549	5.41807439687529	7.23760144925346	5.52191432006356	5.11492933339147	4.75254449709246	8.15700483576712	4.0022588811263295	3.9129094303125	8.93463881415623	5.14544312634417	5.10065362853059	5.32674556504334	4.706583985104941	4.65492659937433	4.50687049758175	5.41339062048991	2.91935538582248	4.072234188815161	7.62163573586524	6.1149376423645805	3.51763964140692	5.76921747220376	6.08216832014938	3.79899456889817	6.6135242670903205	4.3251868716712005	4.14659983543621	3.62952294803086	5.5786654832733715	4.81451564453416	6.109580628726912	6.62601927025203	3.75789240377191	6.477613337030281
RABGAP1	3.45522581280414	6.41496196144006	6.4550060495205415	3.07314918864808	5.72973265410395	5.62964556314539	5.41493888520473	5.2902684648677685	5.98595933724225	5.36118901311932	7.38226071685832	6.5184677079774	4.840642705598481	5.46160874400643	4.3819889488939	4.47212853558082	6.245157500880048	6.2151577903262005	4.51345786453818	4.534233149796282	4.88856856002507	3.58616897921811	4.955730924601848	5.77114477294367	7.17090349100698	5.27144183728666	5.1112931915927815	4.92650028357193	3.69316184398965	4.15371168459834	5.2810100663999	4.0728471986858	4.42626376143419	2.6557583446902298	4.26874452950836	4.287165095827549	3.84618595584651	6.09721417751409	3.50474032750911	5.29615498456102	6.1685852567994415	3.49404668645702	3.01963382780639	9.16716914928066	3.0923287237570203	7.870297068829	5.78453016800761	3.3326911096786405	6.8234237409477805
DCN	0.119893259887107	0.0	0.125982957009367	0.155050528224952	0.0	0.520404958664031	0.965393113374881	1.35719184836424	0.0170229378132835	3.3237644083068103	0.0184743445071331	0.0226039535307788	0.0	0.0	0.0	0.0416898873892239	0.0235494609862774	0.187673011419944	0.00739679234765715	0.0	0.0346610168341929	0.265854818419285	0.0189661922459985	0.0074272552200314295	0.0247067404208613	0.0056897209932028	2.19978117239262	0.0	0.0	0.0	0.139414759519284	0.0	0.0122272110492329	0.32901307376855604	0.0	0.0	0.0289169569734294	0.0163838382904214	0.0125061064543974	0.0	0.0123520680444253	0.0167916761298653	0.0331864386259959	0.0	0.307764670022657	0.016316115448118	0.134388520557555	0.8765957520278891	0.611825841098834
QPCTL	4.14918819259586	3.53164498767531	3.53145487763276	3.7906501566971	2.8715360542093302	7.39841780722181	4.358468122293671	2.42104222125482	5.3408999444282905	4.06352479699396	2.06012176798537	3.0562990288263703	3.21753881180912	5.65657989174397	13.206974179588402	4.0367647448682895	3.5251531868203103	1.44033834475738	2.8624583657143803	5.27201539310394	5.877257845197519	3.52959607977712	1.99547920422583	11.342572132666199	4.69303027104945	7.20506021166062	7.37857072419363	6.45226716025784	3.48932972417188	8.33910046342064	3.84133572329221	1.04444490351724	5.1304117822807305	7.90992031202298	3.64896266105128	2.93606767667094	1.3369285504145	4.76569356852193	3.2530541646435	3.83898719675695	6.5275271049973	5.68885749508975	7.150515323724298	3.93815427185562	3.05386551695776	7.46283735918093	4.512471843279769	3.53640616347475	2.91407146382778
PPP5C	5.4152439308444205	12.361854258211999	5.524701551639558	4.87950207209671	6.518086058622839	7.5679425831048714	7.68319583370849	6.79869929758403	8.08199919070436	6.97537164566759	7.62746501124444	6.860261265530442	7.051517603713571	12.282253856837	6.801302588027822	11.929062053630199	7.817159583864089	6.47274338438241	3.9671222971724895	5.97407006300867	10.1055999121068	6.0907674988824905	4.04349075795401	7.54184316641475	10.0329801128399	7.140469020609468	6.923332660339839	7.82615848662754	5.4137081108159295	9.199871918150999	4.83907150398552	1.24014809092058	5.475672477666921	7.55146190489025	6.06270384401368	4.59731946223931	4.00029922545475	8.66244338224481	6.29787339091435	7.56203069005728	5.3304381727280585	5.5952380418393	4.30915970960774	7.36056988524817	4.907571076630731	9.50492836313724	6.095587652895699	7.64435131440549	8.77063168910576
CEP68	22.1150740310921	2.8053957204826303	9.74993136572867	2.78369887654485	8.85531969470637	5.479806297317588	12.850116408633498	4.85417491341916	2.5184261557358103	7.17247485119248	7.87237317940904	20.284722041990303	15.0151075102074	5.93603249744807	8.20750014990508	7.46427683371387	11.589660077624302	10.554258278435599	10.5160856453321	3.5831574153369	7.003669570365959	4.84054395692297	5.09358309280005	10.7683492334204	11.8404243169568	13.9786518748316	9.441139926375222	5.37927913910831	4.88643878560931	4.7629655185528	9.497006011781991	4.21214398143173	5.6403076685504185	7.523113308608731	10.977043533613601	6.414374126450079	2.70926083192419	16.1287079369526	11.2558409850374	11.2120859179546	10.9284703573514	4.43187597797351	2.9320249589730696	18.798738085036106	2.4940744653643	10.6341598011503	3.8164604071039903	1.60931803871494	7.40979922887521
MAP4K3	0.937992862276476	3.66678181950698	4.11775132077131	2.19878002891594	6.746264519871769	7.154976427452531	4.14399583750329	7.19216824466794	2.1515576691786498	5.91469070613397	3.45146676870456	6.21107764646456	5.0309807136180495	2.85521789722721	4.05723249736149	6.60816381810413	4.96401276124574	4.83518755274538	5.04995478033082	5.34974287607244	4.11753344058222	3.0990898134691696	2.96043804207565	14.5428257238114	5.2557361883915705	8.62174120078286	7.5427092551752	7.018475925960409	2.60116394094591	0.8692123497425291	5.2853568962253	1.6834104110341002	2.32066004836738	2.55869744160253	2.99742620984115	5.29322849661026	1.4656322071006995	4.32487663893818	2.0600506260382	5.06996050106365	13.0935935285094	1.8135467721338	2.98624087778862	3.7527066632278	2.28687669260583	4.50758733251837	6.36959646507564	2.3269978619024703	5.811136386795219
ZBTB32	1.25003791031443	0.38045663175005295	1.08115402056688	0.119924621110971	0.676299705607115	0.382289591094188	1.32680753413231	0.620014827052074	0.294614011811154	0.17321237710068396	1.170788256947	0.5098043129123371	0.300638615411729	0.711988058273064	0.7592451264856871	0.30117832147273405	0.503466095945152	0.5644980715306961	2.2195616099982898	0.201239662701297	0.393194854574028	0.5941186050677529	1.13920563367527	1.03212182835425	0.198077879847278	0.3562345600500251	0.28064515430006204	1.5791343926112198	0.451077717683381	0.17877684064089802	0.2594684788223781	0.8137306033231421	2.81198890877614	0.100485725925468	1.39694923088489	2.37972965810985	0.24456987183593695	0.532913202031497	3.9317596048096095	1.12460918062091	0.4413841725473901	9.27927089060039	0.0977366840585973	0.465042190211793	0.5712695947862989	0.107969251403951	0.5675664145298001	1.79684088641707	0.553109026071807
TYROBP	50.847049221814004	2.46197207677602	65.5192995296892	401.517181917934	100.187177575641	36.165944079022296	15.5230216067127	15.4534726496458	117.77910209341499	14.289448192249301	11.416153632237403	11.0413191151754	14.980056522172001	34.442458765032704	26.34231374726311	18.9001039067893	11.9024809097966	45.449845774910095	58.994287644044896	40.176563089871	6.62197025139294	184.169136389362	214.430984212547	3.52786161175976	4.24412041908712	19.967403556149	10.966201668741501	28.7958658686224	347.640984288889	39.4448702492093	127.659151749753	383.709218198734	134.98873352605	137.675891931292	74.683423550895	122.667817974147	368.143012816157	19.1757888452595	80.5178914511223	83.1234155160776	11.073423361003199	338.789922118078	289.24670571529	27.3972537495308	259.836351474986	28.6171992637076	5.606692411444781	142.652252492571	12.43699243047
TMEM159	3.2955211718854303	2.25027370464563	6.310524038373481	2.03480930618655	6.3262862593976	3.3119310509141098	4.79818051132167	2.4311321506506203	2.61646591425874	3.07709282501869	3.22470237072717	2.08115702690286	2.07348764783134	1.96037279397848	2.8807347914082	3.3822040054247897	1.60957036797665	2.2689787284122698	1.35158596622184	3.24415696276668	1.64358440680585	2.02510134299316	1.819383604087	2.90254501455931	4.2923695592393605	10.9780623464681	4.88089977502	2.9156693136324705	2.01248023966442	11.5095366347692	1.50668291111931	1.74261776583431	3.04694833764086	6.2836026400686515	1.5305810635973105	1.3664972890217502	2.411434555803	2.43518663287986	2.40788506010508	1.7480100955563798	8.65250487666258	2.22398463881699	1.74420626554924	3.93990303625732	1.87411931277122	4.544322348386969	6.1699691312656615	1.70319760664968	2.08886813731794
GABRA3	0.0	0.0	0.0	0.511432384184016	0.0	0.0	0.0	0.0	0.0	0.0	0.0	0.0	0.0	0.0	0.0	0.0	0.0	0.0	0.0	0.0	0.0	0.0	0.0	0.0	0.0	0.0	0.0	0.0	0.0	0.0	0.0	0.0	0.0	0.0	0.0	0.0	0.0	0.0	0.0	0.0	0.0	0.0	0.0	0.0	0.0	0.0	0.0	0.0	0.0
BRCA1	1.20131114779922	5.50293705659956	5.5651211246894015	3.1088478906931503	1.66983140472301	4.34318933314737	4.31284946885937	2.14100515071188	2.18566846830822	3.58257024577781	2.8729981340685296	3.29403978004611	7.253235831837361	6.8195759944235705	1.4428115643693102	6.8429371353814	2.24180138983237	4.62909976137444	1.77032599314059	2.99112073124995	4.51114944956281	6.01243112453584	1.54862263611314	1.38203453611989	3.5118519072213705	5.46238649733168	3.61192665864648	1.05171527934888	5.55396104757557	1.62131417158353	7.69852036121883	0.24837272420842896	0.4715251950815739	3.97200119971133	2.0677463720802503	1.09371090904807	3.44920128054672	5.1340871724233095	2.43880431609678	4.82355323492062	1.49897243541053	2.38867998540528	4.56108376539965	2.77590320184404	1.49536949762456	2.32714085350098	7.80320243964796	5.76541290116208	5.704407297400238
ERCC1	18.9001539839232	8.449871415659329	12.610064836472398	8.11577233702545	11.2765739082673	16.3031838798857	14.395759382067899	13.4863843077815	12.8203155772241	15.860441684360303	18.1123630955456	20.5150536072837	27.407187566652798	13.4998605193944	15.250435434145999	16.9123544691634	36.12474363654521	14.8967870019469	12.284331667729699	9.725879935855119	21.0673529697299	8.17633887628721	8.32748569686949	20.134784515928303	25.5987190320921	9.55598708703042	14.345416637179401	27.755790020191107	9.01994653988731	25.126750707357306	11.6081289258564	3.17550973933722	10.3348633103861	19.961114615944396	23.993017287096	7.7143494563301696	4.58518069349374	24.761564735704397	12.857936019360599	17.588400672388	11.218701116918302	5.55000882557212	6.694653194918799	14.924384837521501	6.149640719814639	14.743960316988401	11.837000722040601	6.3231064077625	18.0089049059783
CD22	36.204210304753396	8.31869681608597	20.336696407436303	4.7091658153243205	44.60697064141021	40.092560406578606	31.861418368538494	21.9244135440449	22.952257308941196	17.668210337968606	38.1753884861894	16.233464765657498	26.7136794034948	34.780538279282496	7.65934402943887	16.4257698554469	15.2358745457831	27.074443194616602	37.0318855139131	17.2804264425256	20.418513866088	13.2022164603974	7.265951154959461	66.0165719146258	20.1106628557157	51.460484790036794	34.246993888367896	39.5673899326054	8.801155512614608	40.6271022826662	20.3819021747095	3.70229458935944	5.639346022074991	78.9217042937816	18.3810394836262	8.63160552363155	2.28181905241383	70.5923150740807	53.836141008172	9.017766231487393	55.923454517896296	3.60568628453877	1.19653587192667	24.2784856337152	12.960251965582	7.85212695712842	35.366463188203504	0.148318867206889	31.404462618394604
SEMA3B	0.211355664360982	0.0258091617387407	0.127384517713726	0.46872224051605	0.37021292324897104	0.481891671103957	0.186241063568523	0.7837405391935942	0.26334267058848	0.377610789849609	0.355011903848874	0.113477972195753	0.113369541514765	0.31233591454686305	0.144998226446962	0.170923868032108	0.0580614519157275	0.18970278999370105	0.11666234227521	0.0955609285955013	0.0682220654635889	0.202188820356752	0.375924602882354	0.123875148261786	0.0268741486477954	0.103147565624579	0.17365162200016	0.331673188051214	0.432861192741829	0.54120054811647	0.19903402637075	0.586769488253104	0.9948286156019308	0.248127270667693	0.150412373190048	0.231711985238686	0.2951809524999749	0.096234030468821	0.33327863062149393	0.0990545788661236	0.198847737288266	0.8401776868556949	0.598190981003116	0.120100820402624	0.23664312356105105	0.0433826626420255	0.3791486811513	0.0792636803337786	0.227156820093816
MBTPS2	0.614747542478834	2.27170250755575	1.19976075654005	0.522574746409644	1.48411683300334	1.31744386729879	1.87806159194482	1.4439400878603	1.13295860768675	2.4831625687541803	2.0235854495840297	1.29030057453952	1.1696644211643	1.7233488163498998	1.46566212948416	2.9376139110364003	1.31259316063098	1.4625929739130905	1.2269835530739	1.16394291216204	1.49802979150543	1.69490514316721	0.8898120846051758	0.764053798032792	2.11994420756391	1.40208549375694	1.9895215790358305	1.14995300096412	0.837365017239195	0.899826359653125	1.08174826450983	0.816717466167462	0.843891624023708	0.686152933908305	0.7808965631219351	0.850514598472709	0.620949780663162	1.6685777136089297	1.70171967664712	1.42465265507375	0.67576928373801	1.87558892500558	1.07073660516679	2.51569888677009	0.621543330185615	2.6880875696122497	1.5788510263983402	1.01020495934974	2.01406455021135
PRICKLE3	2.90173939698057	2.62635046406842	2.7892487680121403	1.90747972297454	1.5129724050892202	1.93712911618558	3.84478240151946	2.35522321041401	2.55774089868544	4.20563536560778	3.7727178487671296	3.2822530907531697	2.21257579790393	2.61623339371447	0.945957144363576	5.53084845243626	1.65962035062708	2.49842418651014	1.38993942374658	1.58302846812307	1.49552698705532	2.77446563352906	1.48272231224386	1.24908717903358	2.88311982473548	2.21969047107437	1.61194409057631	1.28922660893151	3.0062414407238705	2.28528183565901	2.02612573963776	1.2869971531588702	2.04793210043593	3.7565637650880297	3.07276536724247	1.3216670667873	2.47356068543258	4.1330562392815215	4.41034206630188	1.88211238963044	1.14464749594615	2.43494460483492	1.30173001525163	6.142842872015492	1.6390854766373	3.4097547386444	3.40167266826504	1.3976485479372298	2.4806677314149703
LTF	92.770502752309	10.9594754545733	443.067144367134	3632.94633240376	220.92557361688202	224.299298784193	14.9146466479009	92.37652395362059	593.272557051659	9.114688002023867	62.486897595860704	131.95287260763502	72.5965647969075	173.207231752034	86.55724010611151	46.4847301168906	144.047868774848	425.513834854702	96.8751681876351	49.5908542583352	40.092420391507204	803.399222048846	586.991447537164	2.68680817939578	1.6839067119631397	217.60235098473098	101.98591437643499	67.4069488931257	901.674002629063	134.21726772719902	1763.24554978501	143.57511632841698	24.7391012431391	325.439770190925	456.24401624369006	260.524625516175	3670.3005932614296	80.9195464886869	153.38603814398198	94.6816453172373	52.0350037003971	51.216314936875	315.84829222380404	72.73116644178721	2682.65245161517	107.074932789857	32.6169808226988	244.450186015293	49.0642217118905
EXTL3	1.7217964302771005	3.01819609676878	3.84854998020896	4.7199260027378	6.93378268999133	2.04301933857786	2.84519140190211	2.48059681245235	2.11395270681023	3.58038188683198	2.5439471653899	2.14567946923964	2.31497847438717	2.6849719746073	1.1314152415059098	5.9762150481430485	2.40246476877301	2.23357146541251	2.05251519118266	2.24864678752542	2.57971961395797	4.94365790710973	3.563310318806141	1.76688439081476	2.8041070901819904	2.1908359508987	1.22484852027724	2.624678475071549	6.812733073900678	3.5657387566276904	2.6525258286773	3.5149213099230296	2.99421473746543	1.70674073492008	2.52364666538736	2.3814829872103904	6.04400513266561	2.56862315403325	2.37116056374061	1.5918453562719	0.8173823384727641	8.19042062297467	3.89647426184931	2.06233230461724	2.39109868623974	3.82741822552123	2.64172179210906	2.83861916000184	1.8062131826620704
NR1H4	0.0	0.0	0.0	0.0	0.0	0.0	0.0	0.0	0.0	0.0	0.0	0.0	0.0	0.0	0.0	0.0	0.0	0.0	0.0	0.0	0.0	0.0	0.0	0.0	0.0	0.0	0.0	0.0	0.0	0.0	0.0	0.0	0.0	0.0	0.0	0.0	0.0	0.00566660426869369	0.0	0.0	0.0	0.0	0.0	0.0	0.0	0.0	0.0	0.0	0.0
ELOVL5	27.6525400439638	13.9770452865047	46.1889018791107	68.5520939008534	117.167379426994	36.1238097403643	38.3573099385086	37.951096502102	27.3812751806124	26.1177281150391	41.6859573405819	32.9072905567618	30.5644574640351	124.500038848425	34.3417910169067	31.5706905701302	17.9794607022679	57.499480435725495	38.6242125656777	86.9590025717791	22.416312798630198	57.6287723659902	55.563076486463004	27.570532365349198	34.114686604224	55.6040441361406	36.1346276626918	51.5544260335045	90.0785521920453	44.0404210737953	72.9050207058745	90.15814733377951	35.8921907860557	22.5208197830252	30.0575277910397	47.98823696219071	88.90991970267868	58.9040021331016	17.6352106724154	41.6560224049684	58.8919341047246	56.405459633663504	62.8278131271485	17.7576444101205	71.7433688284946	23.959385157158998	35.3387047418372	49.2522188444769	34.545008947308
ALOX5	387.09937373939204	105.444305911455	61.0056449697435	215.468885790628	79.42438207652141	42.6339396057924	76.3137625598994	76.2445458154478	145.787632057817	49.980942226383	69.26515159483961	86.774932070406	74.75453608835609	35.4226029988842	16.1318968779716	23.2218175238474	26.5235773419315	76.58419491454829	96.3794923734973	63.8546038470061	35.6858448227531	139.395858191546	130.081554387128	14.1753022206099	5.2708971418127	36.5012167496798	35.527344094767706	94.2905493414081	303.900060306138	29.1602940716454	133.753427016926	340.573212165471	82.0279387761185	59.9234880771941	129.948920260935	111.717086143711	313.110570221917	16.8876839246163	225.666164659623	107.842626283955	31.472457403422297	213.265115904767	203.45099612272801	219.313234151501	221.55457355330898	13.8258378293013	27.973258786806998	113.26357663409	32.6462412944668
KDM5D	10.446033010812801	0.0	21.3358834523957	0.0160206246460928	0.00543750776021783	14.970085490555501	16.523178220103	0.0	7.453950050843309	0.0045577387612882	0.0204142515477391	15.062580523099804	0.0	0.0039253338397868785	0.0	2.1304471519598702	0.0	0.005027386722124471	18.6061461341888	0.427147824687546	12.2934024203818	0.00859817636732842	12.8736447668105	15.2587473539905	13.410291999281002	0.0150892146301826	21.540931719140506	0.0	9.81930005048733	0.00646821523982114	14.494562353845199	10.2454986081413	0.0129706895695466	0.0	0.0	18.532314747278303	0.0	13.3152996426	0.00829158954822878	12.1042602771388	0.00655156926224025	0.0	0.0	11.384601235265801	12.6440008631829	17.346683500602	21.1361975933628	10.1941988399941	15.1353343382693
CALCOCO1	16.9977690932964	7.6569538945131805	17.2632159201385	14.064780589114802	17.4986785051846	13.729712838993	18.1862724566738	10.373328614738302	11.856209838195904	17.9998669845453	14.7891951567014	19.6357379057085	8.81337645184645	16.454116498904	14.7696037482741	10.9623103694088	10.6248442073232	15.299332481233304	17.3076204108073	10.5893231749909	6.52885432818207	13.758880158074	18.0715228393555	5.376627170580269	7.51706603464923	14.084216070037598	13.3143385194335	8.31030839062997	17.5705176038975	15.5498216903813	19.205687493159896	13.6977730862296	13.873612025191	16.4618589167797	17.1554660438246	17.0608576826518	21.4684824286023	11.032428901952	11.558303671187401	10.1424988712606	11.653272491632901	15.3030047797389	10.987893110701098	16.6154698636763	15.4261026698646	22.392928587896105	15.608361814180698	10.904975425146198	13.717362906958199
UBR7	12.7067297613231	21.063718181062	24.283039874152106	13.6308921227402	8.18237841313687	16.7321911447526	12.636336969656599	11.9149937526632	8.99569632044069	17.6378969859592	16.5708745458173	17.6956732740292	18.4835370464761	13.025778481597	9.83008749118415	34.391805602582004	11.5538366833106	17.835226048860303	7.76984658696368	12.950413654255	17.4527742379356	16.6098986254107	7.76939936962655	9.24269737199548	26.247314938383496	25.208872319503	14.079685066527698	8.39126960279167	13.915093598543502	7.16921751345958	18.0409115313726	6.48107657293229	7.38058850632277	6.2120968772130505	14.600064620603002	8.57863325503331	11.6768696959161	18.4609989580428	17.6089649806854	19.184827307897198	7.4559546793561	11.8741268234071	12.197885406381099	31.7398008429785	11.422953340795901	24.6542461319549	17.5857231371537	16.3094313542591	19.9357541294482
MAP4K5	2.38278223718072	10.7840838831758	6.2792735511544	2.89810086344495	10.3079087932661	12.367218779609999	14.1066159945307	14.486133823387899	9.24744462684644	10.0608090648058	16.6053728175259	11.329914759075	14.890610430236304	6.09584847433622	7.694868779736542	23.2543877155086	16.0262121381413	16.2919648240217	6.09935517086414	11.380763160872199	10.3852888658834	9.17219716615496	6.437260607490151	10.9219289056893	10.659486462710401	15.2408460555914	16.2810282965324	8.49243842332862	6.58015540325719	10.703493501998	7.3105911831303	5.28115077145799	8.742522652429791	1.1413754257994	4.43744338182752	7.66344000733525	5.30758747600097	6.18911575038933	7.55801455785413	8.96172762275221	15.2268137947948	4.24791173069732	6.1167558844618295	8.85941989848758	5.7452120887289	10.3233056919137	17.973721695907802	4.789337473986599	10.2550609717343
EHD3	10.859137618824699	0.4576575059380321	1.80429438960938	1.20444660918738	23.1201522708711	1.92155783149656	2.37324866403388	11.550329195997401	0.914917932174578	5.9487951094644	11.7509530183007	15.3788860053125	10.4355429409745	2.66369330726685	4.4505379170355495	1.73054406846068	5.49964301631743	7.18788871337144	4.90043701738816	1.68182833133904	9.38316502510436	3.1309188553343	6.41758643027211	4.28803690512163	10.403613254063599	0.6362629260054871	4.011800668919831	4.57981072643233	5.47333729413594	2.5498347945492004	2.51529508642132	1.76217414406229	3.83488114736587	2.8007902181376	7.55658973758558	3.41772758596129	2.03045582482279	1.6404144063059	2.7238559051593594	3.79953995444067	1.8117404124206695	5.39309659721812	2.47203251196858	7.50749806789548	1.34546553598649	4.45065004285497	3.6915273232719903	1.23181508935711	9.945608231145867
PSMC4	26.345161723558107	25.7355465872193	21.5143625085883	24.1376029162927	18.574295148279802	21.6137539755452	17.4334067110555	18.656508124092802	26.749341579931396	19.3999900145438	17.1665106427417	14.819149207303	20.514996563362104	21.522501537655696	19.076043511969896	19.7414482174038	22.1025254614397	17.4998284695189	13.303476220904301	22.7563257403731	23.4803424057833	17.549215149104302	13.6155971911792	24.2678195312289	23.3021703020335	19.1505566319736	17.849251927330503	15.0589995107756	18.027829555231303	25.227594343515	23.057038245500003	16.1050405365982	17.641101714847398	29.142042703396502	22.4113558836717	17.5460395435552	18.30121146436	19.994090945613895	39.8855168799019	23.0584467416851	34.4268470191641	21.875820318639693	22.8974564923941	21.4000609910824	22.0638760117	20.0095749512076	16.3670988666337	31.6501941730997	17.6224141027633
MAN2B2	6.525446942618131	7.01829856026676	9.80433755492298	13.2593048049509	7.85669652135839	8.57825310793243	10.326940033285402	6.81427026144365	9.411754850523382	9.386720694497841	6.9496114297437215	7.59603458889558	6.10929623851246	7.99019862838824	6.97407644465725	5.603031054181219	6.44171948749905	6.55456691974244	10.371684149950301	6.45253549734811	5.3199016655694695	10.1965170906445	13.0161659320639	7.69300002634323	6.79608620232874	9.06228411203	6.966564219152072	6.251135684743191	11.913701795919199	7.974909313676242	8.885705781232	8.929430377226241	10.5899891413224	6.416053188369111	11.0802340302904	11.6255905051318	11.2098562215049	9.9668170098308	7.45198327457368	7.00999576633029	8.20678297118522	13.4682993061727	12.384626250405299	9.45022561775913	11.8117145530986	10.0836074883695	13.0408117204022	10.2137939464835	6.6759181524692695
SLC7A14	0.0	0.0	0.0	0.0	0.0	0.0	0.0	0.0	0.0	0.0	0.0	0.0	0.0	0.0	0.0	0.0	0.0	0.0	0.0	0.0	0.0	0.0	0.0	0.0	0.0	0.0	0.0	0.0	0.0	0.0	0.0	0.0	0.0	0.0	0.0	0.0	0.0	0.0	0.0	0.0	0.0	0.0	0.0	0.0	0.0	0.0	0.0	0.0	0.0
CLDN11	0.13900475154889802	0.0132964670336778	0.0357962534430854	0.0203112501374566	0.137875498217956	0.18364651096293105	0.134736072168202	0.14099925066989702	0.120831030425763	0.0635622589601785	0.212228900274557	0.116924069958039	0.149260220470751	0.0547427351801897	0.0181704564644581	0.0431300772495656	0.300882855983942	0.165719208780555	0.0062175073940515715	0.0902576783006932	0.099891235469787	0.0	0.0637695016888504	0.108213967534156	0.0553805249733776	0.0255071879323718	0.0811404398418454	0.0965802318096222	0.0413820293654468	0.0820052529668106	0.02929689848687	0.0	0.0493334547414064	0.044249260982292	0.0238430914491494	0.0165287500724307	0.0373948775767367	0.0550869246699376	0.262805841019859	0.219656609810492	0.05814342169079	0.0282290932579783	0.0637610521939974	0.0778415094999685	0.0267617743059395	0.0548592220372412	0.254166070531984	0.0216187302896366	0.241369338178463
SLC25A39	24.5847288563867	18.400824609433894	33.959903611038	21.669880373537197	9.97435774575508	19.5509575569292	19.7317305849247	14.971171455223804	33.6755508248707	18.1583408047888	15.1212981342503	20.5557290104235	26.1148588240598	28.5438326046894	8.17361344250623	24.0746011896697	27.39885258421789	19.132206370384505	16.1425888597717	21.1817871800381	21.3216510604853	35.0902859710625	9.306826600988279	17.2068565581739	17.4895577329814	39.935900998049505	39.8619590093209	15.8602532059416	14.468500093545199	38.355266205183604	66.5830346028862	8.615379814297679	11.278584761345599	56.365250774261796	32.7942856681932	21.3665080232956	21.515472643807396	19.7130137860865	41.4346814374031	16.541990085979098	20.5105172055269	18.4797443788946	41.24248761154721	19.3044362315225	25.0206651097448	11.8386595304681	13.0173490927915	42.31600971773921	13.778009772886099
MVP	37.4776774707805	2.8281786743836403	17.4467476820347	47.493768744309996	19.9335235937511	12.964827631298402	19.967949323065	16.8532458701184	17.638963094690602	12.726159583016301	7.1502732751455484	19.441177026090106	13.5470745842779	8.45011748475604	15.3196624519643	12.8859586416244	9.47943842725846	12.220849742702198	24.5073183583421	16.4503948309366	10.0400586968459	28.733524210170497	42.00924179257839	10.3805379864278	8.72525987669228	7.642088080811031	8.36382884126785	12.140546342117	42.92032763340711	18.3745769127824	15.4852642691452	59.1792129362176	29.4511968338899	23.3683654593322	32.319700661356	29.1902732544414	49.4644606857378	14.8873772928663	27.4704641872678	21.8234959948771	4.679342324848821	62.1666828562955	40.30357290186721	20.5852721632485	30.9984756389537	22.3371101043477	12.138095750387	35.6611957354091	9.07111144540122
NUB1	26.6141872888308	26.920458167346506	13.8052078446803	22.437418738982807	15.514517515774699	20.8218466170303	24.980816150231398	19.9491115353887	18.685235608152198	16.9179771444565	17.1330829687605	23.947013270433693	23.7894067958605	18.9502810764287	12.1145331253334	17.331392314377197	10.7073429411265	16.946811026233	19.7688468510642	22.6934197716256	11.884490973643501	14.1547138132457	23.2177240645301	16.5634151219894	27.787800169741203	14.2279056575163	14.4901278724899	14.1576078016097	13.761731142771401	14.4792390764123	12.8612788781896	15.7972498466834	23.670466925960397	16.5870697688679	15.840383192179502	14.314575696621802	22.8151407290244	21.2119334912807	19.1880571918152	20.9894307042328	27.876532494221802	11.375218582637999	8.70732523822281	21.978946314509802	16.1136248591066	26.3469854104105	21.1479855223092	11.5954543006022	14.941034136917699
PGM3	1.67880860300719	3.57005339043739	4.49890644937902	2.7267486631444	2.8280370245066697	3.11105408395179	2.3932007932525896	3.43202165962921	1.90111275125505	3.21541978579489	2.50064589996757	2.3778678303221	2.63955080630387	3.30325136316203	3.62728769860163	4.43946225072505	2.84249825029702	3.44814054812696	3.05328668000627	1.7853942687924498	3.29300892937348	2.3610732579826497	3.00923599651829	2.91630709403896	3.74846097440325	2.39955169577973	2.51064449483358	2.5397539058443703	3.00834847016303	0.33149949090456104	2.6610265549406003	2.64932171109576	3.74642662199496	1.1777711829253	2.34712246725094	3.4892858918616803	2.49703369897992	3.2550405589189304	2.93791486100146	3.14916088196688	1.1979992965605402	4.62442603433109	2.17972758825593	3.9624846713420703	2.80917750819571	2.90209539504631	3.24864435216555	2.290891576084	3.49877851687626
RWDD2A	0.7776668586388309	1.928809708957	1.70135252236151	0.40894107334326296	1.1126541731753	1.82348787762618	0.436625600423122	1.01538233628414	0.6863835612522571	1.34459037490667	0.497173416090124	0.630980479836707	0.7389747184887829	0.76380237324423	0.803646168957098	0.7847351054464279	0.7840239757384141	1.2938051091868	0.6772117631748609	0.471232205655101	0.967125968811225	0.482128272626685	1.4382681808340505	0.42036412165461	1.19270166957125	0.24625366073102	0.716914710958078	0.514942134374466	0.532685204747683	0.12180032000748403	0.3191022225213549	0.9965387181376808	0.749020327440233	0.518475952109307	1.02699261131277	0.992900304165264	0.533199956719526	1.3909265781743898	1.5041056737611398	0.725000855941238	0.14804391068114	1.3626585518414098	0.11837833980565	2.40125574930756	0.17666037270675894	1.18298354594572	1.37719931398983	0.235471508583222	1.02661291845862
CLK1	49.3630178416559	32.6192992793958	33.290238748464496	72.6639570217349	89.0711294100112	60.6344418310355	42.8209953984449	81.0410288175703	36.7391231661227	49.3699499173655	38.6098565713831	33.7905179600659	35.0122828463848	20.5269836165775	125.148600662143	37.4383252563236	61.1802205923205	42.108193168955296	66.6714742684313	81.96263104759758	66.7552195212267	51.8876011900199	56.8603084811114	82.45338219407459	15.8608002500689	82.4513485451166	80.44609208748379	66.5369310129939	37.832763944695294	119.16757821230499	62.5932882875412	71.1082238954297	79.1173114041069	30.7597924627534	31.2987477444175	83.730530066142	35.5237738841698	23.8112070478689	24.5178878851437	23.8033142813692	267.800419420704	57.8615273621086	76.3347070208694	29.5777769017247	98.6772151360709	30.074384370401802	28.866186325362396	39.8775837296017	31.4096589392062
POLR3B	1.2022569939648502	5.56274765127872	2.43292900236433	1.56860104249472	1.83999594733798	1.4014986565453402	1.98457232717487	1.35445093182786	2.45401484607506	1.41565153461577	2.30130611243861	1.65648644849195	1.13273023821579	3.8485412034807496	1.23734406180917	2.49814328310781	2.2311138658576097	1.91573800878378	1.83469150024421	2.01663132629101	2.27175742769397	1.8316123346209	1.3254819046506	2.14358768923476	2.2540617026916	2.48064357202784	2.42803969379863	2.11666273137128	1.67890573081182	1.16178465472015	1.58225371970573	0.7098335587759871	1.5703103521798998	0.7273286664648041	1.31570059119545	1.992352238177	1.3698195406557598	1.89285974956256	1.1560502643909298	2.08920038636946	1.39780437129243	2.6017360378703303	1.70931238516966	1.33572835464566	1.5361078842385802	1.83684814055623	1.54731413743884	2.57204853586838	2.189802703353
ANGEL1	2.87252467491552	6.61398352211407	4.73215674286579	2.17505858525068	6.38137446130006	6.77066933474939	7.40329173439883	4.95955893968006	8.306442544794361	8.32651976951434	10.927449021189403	8.46194151120737	6.52081773247682	10.2199541111404	3.4548756754724503	10.8123058949594	7.21958654153734	9.10978663402992	5.04096278563187	4.55048419195163	6.34076589971947	3.91101950156972	4.2908747347502585	4.33339157340285	11.1075142603708	4.26917242244913	4.822635251256831	6.005983823093	2.52705999305961	3.98058599075918	3.94166160424336	1.64681951314137	3.61033164122163	3.57116420254384	7.163601768805469	2.7777439487102096	2.19661951747745	11.1931438947723	3.4541852275436096	5.775200317800442	2.28375961879546	3.9014283068082296	2.02782381216602	10.0815505768572	2.30625454466473	6.6143710581590405	7.77294621545551	2.27282608520353	8.371024095776969
RNF14	4.34731508224226	6.53109772004782	8.22672252395092	3.3787528426331903	4.14694559860594	4.21370807672125	4.71510932556635	4.5602623799714905	3.62096831999694	5.98353614143236	7.74966529380326	5.69070948714422	3.5250725015734203	4.63200882644584	3.09514127424614	5.04618012774456	4.4470925507784	5.33158695835371	3.2284270029376	2.44337280120359	2.99367971406386	3.93120586494205	2.76199843040527	3.15141556010979	7.08546519312557	2.67181145767956	3.80131273352462	3.90764773695018	3.68962107451787	2.17200152047988	4.27984340639996	2.33346658107453	2.50380140369005	4.19908454127507	5.20461512506813	2.7248048766155897	4.868291271501679	5.81554916694147	5.02193510874966	6.026024556228499	1.92654620868681	3.2790174478788705	2.7669331021860297	5.3536625374343	3.3505226368820296	6.69952668289548	3.62371788851354	6.130340305956321	5.39311869526765
DNASE1L1	14.3125105365381	3.84297502185367	5.7279723206727695	10.187596116863402	6.4194391516123614	5.12810214942255	5.24385725845374	4.677209324430652	6.766303761867089	6.05926825794525	4.492885768702839	7.028025136858782	4.49565451539606	4.23414798482586	5.42125155159965	3.3111624165312703	3.0989692432442	3.86280998669316	7.760785420072089	4.97273499044274	4.16521309874915	7.627105431123071	9.04901369657267	3.12762460280712	4.55176448384771	4.9646790575649415	5.85721107729294	5.61631776044397	10.683313694337599	16.8872075819088	7.41563916968246	10.3884785746395	7.032691718332419	6.47444220757938	6.76197459547503	5.18025107908955	9.97709089849446	5.5127666596799	5.17930017408784	6.17422003024218	5.349009855890269	9.1531946751985	9.142196073958061	12.417126422111002	11.3120698741943	4.27218625672141	4.85267328806672	7.77782480008906	4.60284615531881
DDX11	5.84673223391896	25.6029598929285	5.88897355286947	6.2058188211302605	3.78518419600292	13.3837269350828	7.0778357631741	4.60247953342182	17.7230215311394	6.19602223514765	7.95623873571765	15.403264228490901	15.0316422620128	7.274147701122558	2.24770739863342	15.4358123671572	5.51653962165618	7.49973918577517	2.9535055023604	7.94187546592638	13.4928262406873	6.82656975746961	1.99105349840986	3.64605589131657	8.80619845763476	19.0795229036425	5.30347897360515	5.79902266181834	8.18610432030409	4.2941937514125605	7.31128314486707	0.5574264811112779	4.19921036599524	2.69408031923954	7.41786017192988	2.62459246040765	5.240710414146889	8.65385761804501	4.48254608411102	10.9257188650613	5.938926280955711	4.4195282167575005	6.6478155475910805	7.65181372834095	4.79460199833745	3.40123242660151	8.56871072994506	7.132439508282928	10.545776413435698
HEBP1	5.75817856834818	1.25214086781733	5.15712488198066	8.47645112212528	2.22902207886196	4.2041372166929305	3.62711164215101	3.2863654244261897	3.31635652610002	5.79384790375185	2.18088343487021	4.27068235290204	5.729779625694292	1.6903989858929098	3.34313076306459	3.03446137575521	3.81585170374673	6.196576046157711	2.69401620847462	4.43964948400443	3.89082384380218	5.30879116383346	3.62551072028754	1.8940309691462	5.87090916194949	3.32536197120551	4.661427594964099	1.89261191716546	4.43009834787972	8.46351623863436	13.4437382152827	1.64952414096755	1.4590786588133702	12.147712958220902	6.48289344157945	2.63919971984996	8.89944852078209	3.0345889104817	6.79229515892891	3.50008256385526	5.80548351139849	2.13590806146291	7.91336409971756	6.27110093220167	5.9047028937707005	4.79784545030719	3.94305886725829	14.247071199602999	3.2010689930781697
GPRC5A	0.024586053686279	0.008819149579920409	0.0131903256170611	0.0179624610220351	0.0	0.0090227590694268	0.0216645851500098	0.0	0.0168723399432133	0.0	0.0	0.0	0.0114782432061991	0.0	0.0	0.00953563082318596	0.119039735065136	0.0	0.0	0.141499618282091	0.0269927264251296	0.0	0.0	0.0478500624215011	0.0	0.0620332392772351	0.455383339826937	0.0	0.0	0.007252218105974809	0.0064772526749406895	0.0	0.010907135846856	0.009783071207696307	0.0	0.00974491236497808	0.0	0.0	0.0	0.0	0.0330555390614464	0.0	0.0140969340514217	0.0	0.0394450796642047	0.0	0.0	0.0127458296115204	0.0
MAMLD1	6.53899069013337	0.0	0.7361963946618041	0.241730467396236	0.0345452406411154	0.718958521015504	0.29155193644306604	0.9233430742852428	0.123488839172606	0.8578199068347299	0.0194541855383943	5.66140930314654	0.3739772694171501	0.031172737601463	0.0682901747485977	0.8172346107645542	0.3075010986952019	0.14772104232998998	0.47124072657715	0.2415630291533889	0.44842077607836894	0.332304556135957	0.12427096804442403	0.18249423450449806	0.264507537580551	0.914701116493247	0.461335790737631	0.4886245983024579	0.2030483797364	6.23079710875298	1.01848764618856	0.0623477711341078	0.242063480347478	0.31874618711614805	0.955836640893998	0.655712549029827	0.454417430758275	0.155275228752422	2.3441539975310897	0.0583713191806209	0.280955437742807	0.17240215112085502	0.429343681264012	4.6733367387551	0.3799650909849	0.0343629769457845	0.371480050720462	0.677082086613997	0.154626196457365
CD6	4.5058957152383705	0.116601847864316	8.55407892071507	5.1441939816076205	4.749970588153361	2.7192608950408594	4.131597836173451	3.27586064615982	1.20302030419765	1.03155558416835	2.21777715137695	1.95183127980408	4.81698982890568	12.0233248928843	11.8597270146731	3.7653578140598314	4.7811461151963615	1.22967786588208	21.4901349525017	1.56758987003795	1.26878746719849	13.515235988598098	20.287235533252197	8.02974631819793	1.77783754767255	0.6271094990805229	3.06905589600882	13.560495994793902	2.80379571167923	1.29444424683079	2.04156307456716	18.496505436452	39.0700757854461	2.30051595918611	21.5511292626569	30.9047677713795	4.90021270693975	5.814194676618482	10.7264799493768	3.43973845171516	2.91881482543917	19.8483502187856	5.821101538998112	5.00714650580904	7.0572927928519	0.7712579270053861	1.15866396772335	16.7239275393657	8.99580849611959
TACC3	12.766747520329401	40.3265309656716	27.884522038345104	26.8413888716031	9.9717067262362	11.970138695364804	19.4146194587692	8.50652970788532	17.868319532237	12.983135626229599	6.94807588477144	14.1091000771664	16.444297712305698	11.369618675088999	6.89806531918922	22.946131848253106	12.25179667204	14.4282765632488	14.385638340471	25.637778454885602	13.9410182825265	25.368965846542697	15.9458067324717	13.4080339223514	14.927107487379	25.6812880179629	32.3161766026303	13.504656587778499	35.888602807371505	48.9438424117803	28.693708137262806	19.7564746831016	17.0711436940616	38.5060823943014	16.8238824201068	13.249076871640902	24.756940860075	25.030063972713	18.092384616094694	23.235969663938107	26.837615642089897	29.805771750545894	35.2205417703767	31.1112771662623	21.7763578912825	8.661657153757071	7.16056040185772	28.664317190789102	15.545328259379199
UFL1	8.46894487751358	19.1099320041882	8.849206088002829	8.600532394621919	15.615653172589099	11.6769888160365	12.447757543031399	11.5772559042803	5.42231928611982	11.1031652341694	14.1086562424231	13.228293139871399	11.808075165085402	12.7009724087689	20.4278044166128	15.3372607155213	18.6973360630333	11.476912492587099	13.4396620701046	15.962013193122802	16.1753084599049	11.3051123806964	13.5740013244596	19.560666322664893	18.9991803781602	12.211064676792901	10.2432080684254	11.489870636339994	10.502264911952	6.98526490017039	12.1343958296592	12.6305128481367	17.408003477984902	4.10511088435278	9.253073575686821	15.2888207048029	9.86342911296215	14.357844395069801	7.450470902555	9.916764096194713	9.80022167850976	14.9705616975126	11.887327375893099	13.105614839158699	7.99468946637624	17.1100825247643	13.362934680722498	11.9448557321659	11.8577273876186
POLA2	4.22987864012826	10.5518928383814	10.5608076730358	6.257805700575348	3.57173312479433	8.06585722709792	5.54162812498232	5.06895621187683	4.27957852362319	5.94120319968029	5.225021084209059	6.46939115137122	9.56497591056239	8.78601593818509	2.00545970435384	9.06275395844133	4.08645743661947	7.689788882240928	3.67142471638704	3.51976651429663	6.76968835016868	5.86950875668431	2.8922126078464	2.16478167016106	7.525932860619759	6.3000280435508085	5.32137083519816	2.56943124666461	7.3502154098131385	3.36933781063614	7.37350528824552	1.4306618762069698	2.36423139301138	6.599004820737388	6.903808237879571	2.6625417798069	5.89009618037889	6.1623629379855895	4.71019432486829	10.0381865670645	2.49971960020943	5.33093345885863	6.08459422349879	5.630772441089151	4.62184685953361	5.0293006283427815	7.202315383007081	8.6264635520528	9.0633500777666
ZC3H3	26.865400888685798	22.0040270626125	8.58059571783208	11.475829034932401	7.37048843142267	11.4504413927616	8.06506539063985	10.046969107407401	12.890600724400999	9.203205113428579	12.1224253075855	9.487120368945801	6.90579356306103	8.2057368587725	6.65182273226431	11.057718414540801	6.496046348316339	9.25656872863743	13.238789280660301	13.8749366259086	5.43233647757005	9.358781077292221	9.12467705541467	7.179932877436251	12.282220198399001	12.605822278398199	6.2725436448586285	6.840211610902821	13.9247136845108	6.209699572009231	12.958126066238199	23.2604269704822	10.596815471960198	15.2741408985448	13.905744599060199	7.99040911590702	12.1517574119074	12.2322995955445	10.6381996374554	8.8656458043646	8.21412724127646	18.1200281281419	23.5654063266265	9.098346967991072	11.971035743766699	8.895125779077961	7.87411632215506	11.961589436954998	7.763157583407072
CAPN1	36.6563314689456	20.8068566409366	21.5961029252423	32.2120776249862	23.0672699954603	23.9355293870137	22.368935147287306	20.1248118642974	20.594604945875894	20.3543577420457	13.6988271441062	22.2975486289871	26.059654462148398	24.1570730076045	14.4069755475119	18.095642762321397	17.031696862672	18.3323969661109	17.686206452021	25.546011467929606	29.6471579316557	23.1500599536208	22.889567171538	18.1837157232323	25.7460819744349	19.5193814751613	17.3691594397577	15.8250490346611	37.7216839473975	30.4544383451103	23.772949464783807	18.3774946329261	11.4242512490167	33.171221518994	22.3221812732511	18.3158421191868	31.980198323557897	19.023293944735894	24.0490622317845	23.841335905759607	16.4330722702259	25.4450573333424	34.4741987353061	28.672043099344894	27.248638053302198	28.3141375915485	19.165752670344894	29.2757851647149	15.3279538016618
ACPP	0.830267586342603	0.0115940221891789	1.4201912645225598	12.356130722639	1.98967873767121	1.25882245867449	0.347114235201384	0.575611172052948	4.441761754115929	0.24688834264082304	0.212136984407103	0.17332081061724	0.61113599575436	0.8375080357826321	0.4911627217958139	0.24445079764485106	0.911350934863708	1.63953006573386	1.58305873308956	0.4435892658438321	0.0774234871803209	4.56249773630068	4.2259512390215	0.130650278272366	0.0965794949535726	0.667239430118773	0.887114087038677	1.53529241106941	14.445460906838699	0.579194671258016	5.11554650394579	6.99154503640538	1.21881296830755	0.6302004561767729	1.21103406706522	2.2099093321139502	11.255914068171696	0.4226969030935101	0.5087282488512079	1.99077566170898	0.31867873795064194	5.90753136666028	11.737970234372899	0.130528627540386	11.333161220493	0.6750076924625911	0.16621748397640698	9.44421304250066	0.2582980033157889
MDH1	15.0431666399472	15.816523248353699	15.478601279901302	13.615929421805301	10.3992995171119	18.454290712566106	12.852569410246199	9.34215465131723	14.107079515432801	16.2882289452732	10.3945584676141	11.9234011574192	23.9278816240171	15.014497120630601	7.139074027786468	14.656684983810198	18.2944646805106	13.6239429715515	8.12828322953139	12.5985774926861	22.6158428036452	12.2997969757914	8.372760919136221	12.5196770998944	23.1738530446415	12.891092532958	11.6467739034526	9.99023416608742	12.090916751479304	10.3282049951399	12.987761304497	5.20270284663331	7.07793699105754	12.492923116168802	12.919391047158198	7.268728180148899	10.2249076046792	20.8179957453517	16.156523641683098	25.204573526058105	7.11915179540602	12.324375202932801	11.3911419742451	14.442377923366301	8.66650295798173	17.5923154225178	11.7908438102774	18.760916106603602	12.8866029897415
SLC30A9	6.68003659240883	10.0223630179084	5.6103902111211	5.51743725639753	5.1069168808884005	4.21010285390929	3.7082884296774714	6.21305491005759	4.89247078055168	6.500336416086428	7.98856849220242	6.55238005332906	2.365053826233	8.2376282236428	4.84798581299032	1.816657546048	4.76420915932363	8.336547233736871	4.06121813712968	0.995352225281994	5.3826746294758605	5.0257119189709005	4.03680403995564	4.2764469007012895	7.37835680435697	3.51072303570481	2.49146156567814	3.6896048944697695	4.605172034687679	2.58472720205389	7.15718875584813	3.13613012869236	4.08769371945262	4.28577972093831	3.34348435566954	3.80159874078734	6.172408154501442	6.4853754537255	6.05995296757303	5.3933521288366695	1.02482323815821	4.25120968735437	6.7760842605278	8.446288278372151	4.62448218316277	7.85873024943436	7.404238818975282	6.0818091932131315	5.64494085230531
MTMR11	0.0226931641636259	0.0162803198719441	0.214276435745923	2.2106032520556496	0.315123317186867	0.104101168178535	0.219962826479321	0.22495621321982	0.3374221964438189	0.1320687547185	0.0633792855630759	0.0286325872101971	0.0052972644718023215	0.662150673941626	0.138432488969817	0.180430319884912	0.0172352660516657	0.15088043044536906	0.177631412032156	0.0535817474617334	0.0407692575211335	0.243215679609593	1.08155232129439	0.0815373565187703	0.0621577348864583	0.0260260349309962	0.0509482672941932	0.32140762384777	1.69458143085251	0.13387734211379598	0.382628259503058	0.902760815633844	0.22148260980361	0.120398251666604	0.209221562958973	0.33729929609750203	2.58236657735037	0.229326433645638	0.188778746903714	0.20646638151120605	0.0	0.27075108671382503	0.910812405684595	0.0537645475468186	0.429616620069715	0.129364732981374	0.092208396541787	0.6823423568932021	0.102989434263335
COX15	5.9303480345387305	10.40086768158	8.256859630078301	7.246851763192071	4.4655223309591205	8.06278675483644	9.52111059609123	6.03548110310855	9.25599523252948	9.8918905574219	10.942399512318401	10.7392560856533	7.15498227572635	13.4682212074887	3.9341974577396	7.28314908494772	5.61709162906181	10.444219589584	6.7883570362944194	4.70656066290457	6.892024927178071	7.830631139942441	6.54588260668434	2.93774586289019	13.817434351635196	6.17032738022453	5.62681104552724	5.96071541503715	9.736318692647	6.117941331104491	6.6159158145608	3.22130648407806	5.215858339214719	5.785307495955322	7.993931550731782	5.08998446329118	11.4599677541103	8.30310959154095	9.95584278292822	9.931708571813212	4.0594484631234105	11.8415808595176	11.443490800464199	14.032768066693697	5.778416147121591	9.93910236941575	10.2757449913688	10.926169431429901	11.424806585093696
CCDC88C	8.46657738676025	13.5377423746366	10.7688934931604	14.640576632156101	15.1764906809561	15.301200875875699	8.744413075995482	14.4712728147484	14.015637982829599	10.8987469145293	12.443370508768899	15.1124896769711	12.405804602908098	13.5132733756757	10.9873208566221	9.65205208120829	11.9616782663183	11.7174246231897	22.238315710131698	7.04803077488562	12.848818989622801	13.720090055042801	20.7675907861198	16.2878842275261	13.4060981873266	6.126707072633869	7.19276862506801	13.405564325929301	13.1183830521644	5.82975382937992	10.9525203049409	13.6650699786791	20.9829324795806	4.15304205863496	12.755507065399303	24.961711442476698	15.6494186105236	10.471138626693099	7.20162620441983	12.2766456229074	5.4483558604546	13.851372694620002	10.8005249628546	21.985029386111695	16.1957192616433	7.3667408603051685	13.630168596197601	13.674102658505197	13.3534267399639
YAF2	3.04635472750974	2.22039590924416	1.8610881350022	1.60382233394642	1.63304426253527	1.55971613739308	1.53302074372915	2.65909338423356	1.4232810057580398	2.05124588231896	1.35630618584325	1.60630953966489	2.0489813112259903	2.2001447281880098	1.34093576550127	2.44100360398126	1.2431716784191202	1.4177003282704	2.07225924823076	2.2488317247723	4.12534183134686	1.22108118726962	2.2517731363028	1.0633256648477398	1.99262593011047	1.17904205231708	1.23355442763756	2.95958398700087	2.19186930075461	1.91718430819246	1.65935751800612	1.13857303466584	1.5853703252630902	2.16091035350759	1.18626804116142	3.10731351762985	1.5296109192938605	1.27269244694683	2.16807472207023	2.1016098292202403	4.0811159884714	2.09214850007808	2.00327590362624	1.55037999614866	2.0640268422352297	2.14911428322022	1.71135517257295	1.6475151876487195	0.972722744869628
ZMYND11	19.140497933061198	1.20310949501973	5.0663990920318	3.2132244425002496	8.888146594045061	11.0528287878267	10.595760269400099	23.7832118563061	3.3227261461501496	13.3255059637906	13.5298941814132	15.2191060917108	11.716557523635002	12.517310443181698	6.30354390757726	16.202440125581994	10.764327687748699	8.79673157366691	7.630965024035588	7.863490446383411	9.26905223599725	8.01875715878196	7.69843071293929	6.69378620679811	8.05759993015723	10.0536196221286	10.9655475053261	11.5193499288817	5.487881728263758	8.043749820235599	6.52405999144073	4.05733414333888	8.632442376243349	11.6739235215199	6.1112452628139815	8.1315961563882	6.256397265745711	7.3389752872952485	13.7976993747239	5.825956406468031	8.58022003728548	6.68879310132977	2.90710697726847	24.0583273406075	8.67467261013757	14.4644792051752	12.4832466645225	6.16017969492337	11.0126644301194
WAS	83.98078609837842	36.3362790842699	49.5708502184448	128.723678044596	53.4865440734901	40.3948279326125	35.0857547051939	36.787028048131	62.648748510690794	79.7567702634201	28.3806744335196	34.6834309340756	35.6827294511135	51.225129337422715	28.993180222097397	36.6151803582464	33.078637786653296	34.256992131661	42.5190706111894	44.8719230176036	35.0717666246144	82.73143994788491	98.1759287823352	25.6380365468816	38.2045726430844	28.395927851535202	23.09788591856489	34.5264422014525	151.89728368326	51.1829328607833	55.9308184108998	104.182313813349	62.8013428483541	84.56890510772398	65.3540538566924	57.78192785295429	157.798065722773	42.127102124904795	107.33919473734899	55.8795814542544	18.4352078746049	140.029190012059	91.8070378856047	75.69278909978242	107.047816565865	41.13991596736621	32.6009350157954	69.9507295567187	29.122379667326797
DPEP1	187.955439865462	61.3707981996293	24.6813401872896	1.67093983410679	110.016607779056	3.4848552575381	27.824862840490894	83.99037856377291	12.7730456007077	31.6579951528035	32.4672373775219	203.672160633558	28.298377764679	13.103367427314401	0.0495521691818469	22.2005651192932	0.0863715415289173	28.9581846834998	17.4557894436545	1.92436193350145	0.0454017891576233	19.719332663307398	6.40546820690738	0.136203432226459	4.01164827641004	64.2734166137941	41.821152328509996	91.7681525000222	14.557886469381303	23.582241906764196	13.0827724653296	0.40716260915273705	0.739947747184587	82.2372757861894	35.0467832797615	8.29382121281496	4.52784883475874	6.24189400012715	38.37162695334629	0.0816845053787582	54.805608723857496	0.962285130058229	2.4669377064703903	43.5826169252361	12.0905726536972	0.0	19.8793402736205	0.0196519550458955	34.0560214815779
BID	13.3366898913202	4.67651639053042	22.235222044242	26.886887169136802	13.315144825269899	8.79106127299035	5.94280133991206	6.66019500606334	12.011011228131	6.66931934433722	5.07065076060346	5.50603492838032	8.89558685078182	14.704445357982399	7.9770020386329294	7.30861276982223	6.49574150613608	8.61385498064067	5.72003967694155	6.62580608743909	13.2854594252673	13.5058553098186	17.735781498048606	6.051040178574492	11.784392761440301	6.412562122447518	5.2549321750620495	7.907447576800768	22.9375581230657	10.2358713282786	11.8226032596276	32.2971270812914	16.1640187864868	15.8415340096699	10.157124780426098	8.78707909833494	26.687346420500997	10.1589953464114	8.94757065468032	12.6440751145754	4.97820680937987	17.5407242493709	18.224044541456	6.46872398379091	18.195839582751	11.3997282421295	7.0938401993349816	13.0355205881835	6.5156543863026295
MATR3	2.40161357557943	26.0842626434235	30.961717797369598	8.488721985083469	11.7356437769389	15.787165819914696	10.1094453589421	29.236047575098706	5.25864851071626	14.371860513116903	9.06652448016908	9.55804842799149	14.932163043921301	12.7564268554059	25.942941513375892	34.496504025837396	31.5567592258427	15.716745430857001	12.828989535476198	41.71430978073371	36.6146863395767	4.1747888009560485	12.675760144885	14.636739508162696	7.897839435634742	17.6020718816211	11.086832850402	18.627227418798498	7.706524836065331	21.438780653296	7.78964801218522	23.425448863425608	11.2399553800079	9.24887313509745	5.86381148409643	10.4410952372327	16.1328866772302	12.7144001143874	15.545998943696802	6.58093215760784	30.5619307091564	18.351713871475894	14.438326645293	3.07301435816665	25.835245476537104	29.8081051051088	12.110635438827698	10.3036044114708	12.2268255222921
NPC1L1	0.0691424243995319	0.127551904434645	0.0	0.0	0.0	0.0362490891783902	0.00870378420916237	0.245926201178797	0.0316329602641865	0.0821208718546653	0.0809208182162532	0.0456965624516131	0.0	0.0	0.0473428267821105	0.0344786042140711	0.0300074776802039	0.00905829408824522	0.0	0.0	0.0157736350500654	0.0	0.0352440226394078	0.0	0.019676325133344	0.0453126548760528	0.0	0.0316747400357528	0.07841469083109799	0.0	0.0	0.0	0.0	0.0	0.0465920882602095	0.0	0.0	0.0743736415555205	0.0	0.0	0.0	0.0300888164619502	0.050971206709158	0.0	0.0316942566989611	0.19057973961858604	0.0200674404507354	0.0307239533286077	0.0194902022191119
XYLT2	4.28512630147625	4.955893600316731	6.632381124964651	3.18610465423744	4.01523081948464	5.84152747216148	5.98135757697896	5.3152444797985305	4.24188879873491	5.97843849043974	10.0755829327287	5.49437999704797	4.8022141966579	6.65929657849252	5.05616859618894	3.84239568413448	5.25258906663041	4.32966592738103	5.0079704128697315	3.01071256338026	5.4842697929909	4.5202523868904905	4.55698661520327	4.1670774670870205	7.31331105267269	8.64598578320815	5.31682039671501	5.5887663053897	3.30212259324674	6.062705899382252	2.8023350745080604	2.36089770935927	4.96843425445013	9.113989232409713	8.65513369913342	4.61437272124404	2.8105366738715696	8.37440851595822	8.51022946082175	4.03124180078044	3.89183867424471	4.54364589640915	2.603733603149009	4.949553957294559	4.38656389941164	5.21730717769138	7.46349624146824	2.42790351558336	6.89899588994906
RGPD5	0.325485725889767	0.283356758022173	0.824058270133207	1.66547955480305	1.9443040437877	0.575770975118396	0.969996099726666	0.873446237744827	0.7043998728683271	0.562497578508494	1.96652809376237	0.9843877427330908	0.711974751486672	0.954494941056872	1.47241030707156	1.2992658322045	2.14428337298916	1.33650355867172	2.5894618690343703	4.39738809938057	0.754844886733904	0.892897228626518	2.0076985813347803	1.27241387214322	0.7394442051062919	1.4780556775703502	0.913021683513519	1.83341180963896	1.87807606941091	0.8371160971447951	1.15810629391879	3.67787238324604	3.74022360945989	0.285222906496643	1.71880030574366	3.6035634835388	1.3242484418375	1.24495595392168	0.969382827605167	0.681227596328094	0.664336974913224	1.05462379961269	1.60203183420894	1.64152654764755	1.49970832458091	0.652700340529468	1.08663386305338	0.836103060402947	0.922237072583738
STMN4	0.0551208277089164	0.0	0.0675934111766822	0.0	0.0	0.0	0.0277548722929695	0.0580901036043555	0.0	0.0	0.0	0.0	0.0	0.0	0.0343109408648844	0.0183243907440094	0.0	0.0	0.0	0.0	0.0188622794360071	0.0	0.0160553046146387	0.0	0.0	0.0	0.0	0.0	0.0	0.027872823685987005	0.0	0.0626506139811465	0.0	0.0	0.0	0.0	0.0	0.0	0.0	0.0150826749795359	0.0	0.0239870164022712	0.0	0.0	0.0	0.0	0.0639916194579615	0.0	0.0
NUDCD3	5.76552029912207	13.803789143492804	4.95583986159924	4.16309796105565	5.05293283744016	5.74816240050513	5.891352491641968	5.60187977040527	8.17834647313818	6.9405409867308	7.40461737194582	5.6877290124638495	7.0285066690534	7.35173961574028	3.88881930928126	4.8709020098482805	3.29958044817733	5.18636734607842	4.42824791050295	3.60604402159643	7.24552909557937	5.0415915128828095	5.32176140910918	3.37568612111345	7.74293128259771	5.02762066637896	4.76089696407179	5.18477895372792	4.23833464774958	4.94965901663216	5.081091434761059	2.50323811730189	4.51921972032937	4.935396092911001	7.321508912626669	5.96713105970766	4.34204537180049	6.1365687018075	6.039604974017791	6.06402659905783	2.7699277234845	4.797393581872849	3.92063764545069	7.24177522671934	3.68486341090313	6.25215834599407	5.467863311145001	5.4423520025853085	5.6328886985363305
ISL1	0.0	0.0	0.0	0.0	0.0	0.0	0.0	0.0	0.0	0.0	0.0	0.0	0.0	0.0	0.0	0.0	0.0	0.0	0.0	0.0	0.0	0.0	0.0	0.0	0.0	0.0	0.0	0.0	0.0	0.0	0.0	0.0	0.0	0.0	0.0	0.0	0.0	0.0	0.0	0.0	0.0	0.0	0.0	0.0	0.0	0.0	0.0	0.0	0.0
CHDH	0.209851298094072	0.5416598526291599	0.0629043190079852	0.454270877608764	0.0264313013663497	0.039117547988166	0.0176109957621115	0.0184296392647438	4.29139996494102	0.0166161096306936	0.0520968448737814	0.0336222393026893	0.0155509780179018	0.0667825963480988	0.0	0.0439248847602004	0.0784252192126198	0.143571692944575	0.163889247168746	0.0157297899958293	0.0239369520208839	0.5746821449880041	0.139227758406666	0.0159577412783621	0.00663542183127794	0.0397298937243788	0.011965351384053002	0.0213632637302907	0.773477797621941	0.0235811175604575	0.207102397715003	0.127209629867562	0.0315247554633669	0.0	0.159978662133705	0.12938570558817	0.483890772331103	0.0264009763539498	0.0906857335371774	0.0829421225084998	0.007961666871526841	0.202936257940365	2.34533734955424	0.0459155023190734	0.397601540131342	0.0233705311294304	0.0439875614554518	1.022285262896	0.0473231220492092
IL20RA	0.0	0.0	0.0	0.0	0.0	0.0	0.0	0.0	0.0	0.0	0.0	0.0	0.0	0.0	0.0	0.0	0.0	0.0	0.0	0.0	0.0	0.0	0.0	0.0	0.0	0.0	0.0	0.0	0.0	0.0	0.0	0.0	0.0	0.0	0.0	0.0	0.0	0.0	0.0	0.0	0.0	0.0	0.0	0.0	0.0	0.0	0.0	0.0	0.0
CLCA1	0.0	0.0	0.0	0.0	0.0	0.0	0.0	0.0	0.0	0.0	0.0	0.0	0.0	0.0	0.0	0.0	0.0	0.0	0.0	0.0	0.0	0.0	0.0	0.0	0.0	0.0	0.0	0.0	0.0	0.0	0.0	0.0	0.0	0.0	0.0399621634527959	0.0	0.0	0.0	0.0	0.0	0.0	0.0	0.0	0.0	0.0	0.0	0.110443021067491	0.0	0.0122589870724282
CLCA4	0.112873310004458	0.0	0.0	0.0	0.0	0.0	0.0	0.0	0.0	0.0	0.0224171815951558	0.0	0.0	0.0	0.0	0.0	0.0	0.0	0.0134631491700612	0.0177673157379638	0.0120167002151064	0.0	0.0	0.0	0.0149898548883555	0.0	0.0	0.0482610196309179	0.0	0.0	0.0	0.0	0.0	0.0	0.0	0.0	0.0	0.0	0.0	0.0	0.0179859297733042	0.0	0.0	0.0	0.0	0.0	0.0	0.0	0.0118784499048188
GLT8D1	10.0311164030908	7.31940458712253	5.82675573491492	4.73551186260539	5.09382722908685	4.55946275513097	15.4488879622381	5.68406596432063	7.039195528832869	8.21440124439852	8.609611028286709	12.180724935555697	7.797741336258969	9.50483220562367	5.34777235485021	8.6799194957064	4.5461328685509015	5.86659949702826	4.36105139565449	5.38292602919988	4.96555115474687	4.78910165653108	4.6693052909878485	2.74278476511752	7.56679791416584	5.800144395007268	7.099513777785258	5.6947046363935305	6.157641594000441	8.51873949479145	4.23413367298819	2.61850750139758	4.38015352327348	24.270912647149892	10.5259401893949	3.61447892807798	4.75152777832142	8.254895795844739	8.98086546404624	5.73914322341856	2.66312284916579	7.5469507022225795	3.5146194261907	8.21084759146987	4.21535792395613	19.8979894402336	6.4983337319386685	5.7014929381990385	8.279920134486211
ATP2C1	4.979129674759401	4.989573660376211	7.548743123537589	8.31481120826871	6.0994808388835295	5.6647763899038495	12.0267264299003	5.49401808412317	6.091284475455638	6.97012857581611	11.6071039482667	10.0562894303588	7.220599204495961	6.77132576852719	5.014586026544079	7.78822898921301	9.11464210889121	8.49399198408007	6.67314802029176	7.091176620248	5.73533104481411	6.52530984433576	6.10177402002933	4.41611788670096	5.74346926818856	9.669328651577448	8.92104936516653	5.35478438088385	7.77648496425217	5.9214577560424	7.77447946344568	4.10178628479795	4.3368807069120585	7.67987331865425	5.107129833224951	6.5374509187216105	8.35416202224864	6.57012383243409	4.3907455091772505	7.097475911798768	9.73955802815667	5.81819377221056	7.33068655506798	7.42177240512673	6.964208404700692	9.719942345147858	12.4192974724156	8.83114364769985	9.08343101416572
IGF1	0.0894203430057477	0.0	0.00548270614173827	0.00311095729758632	0.00316763949365559	0.0	0.0	0.0	0.0116886275236576	0.0	0.0	0.0	0.0	0.0	0.0	0.00247724464872228	0.0	0.0	0.0171413968933271	0.0	0.0127498047406648	0.0	0.0	0.0191244353814648	0.0	0.0351611026952518	0.12045419944472	0.00682737152867824	0.0	0.0	0.00336542800889555	0.0203271236103321	0.0	0.0	0.00273893182985181	0.0202529082394521	0.0	0.0126560208611307	0.0289817699685628	0.0122340141301629	0.0	0.3437331771765	0.0036622175385988397	0.0	0.0	0.0	0.0032440961969731107	0.102647711756901	0.0100824961393524
SLC38A5	7.55296051957654	1.84015426343533	9.78053780921415	8.20649320511445	3.57291760225203	6.42023875496384	10.7852753568596	7.0958116947833005	13.526706383211	15.430364666121399	9.93305149105683	6.814741034092469	8.99325211605268	10.1322538083599	2.3290382793676803	20.455684304586306	7.1190313611055815	5.78396650806125	4.03668804843846	11.0583565322365	11.716179529998099	16.281008597082902	3.1786985754727994	3.44058016699226	6.8991963633117415	9.77870549249147	9.287273167412161	4.02985519520408	6.21389586793148	9.452466716115527	14.530969992957	1.28404132935476	3.66575317262177	13.9396184852055	9.61687772708113	5.15835221772638	5.8629509482442	9.63964696375566	24.444114152420894	7.4869715411048	5.46991381898493	17.8163235983941	11.7038584548228	11.8906966681549	5.6425116396508095	6.510834830469331	7.52159931823109	18.948747152750602	10.898630037589099
RALBP1	9.709519062736401	19.6428487561882	17.4278829902033	18.976320313101002	11.108831735239198	11.970679939571701	14.2236178604197	7.79340037518028	14.141081391978	14.004740907332597	17.3624214766539	13.979169015282302	14.4694097208115	32.020094098209	4.43591437561722	14.505246794060302	9.37099269944424	18.9563002620184	8.35115241870088	12.2624970938323	10.67863519149	19.468397047978	16.5807789010027	7.6766087725986205	23.1393828268102	14.280107647662804	11.795961530869	7.43059752537107	32.3017694663875	7.29237091658021	17.1496159338664	8.49506796819299	7.5826274571907115	10.374621967817099	11.718987676685801	8.30551088330518	27.8351712699978	17.099222564140902	13.380526854354699	17.420635907625506	9.734093229676859	20.4976497963765	19.3463370647499	28.871757151066	14.3003792507372	24.9294786698445	14.0639191202976	17.8366005050967	13.2723773593221
RUFY3	11.533643245550197	3.27914204185641	8.600715003501291	3.68328809988683	6.453092273818541	4.8723570525287405	5.98075002415245	7.64479660587291	7.7472235654902	7.12411180527933	6.887110571128591	30.4315722079537	13.4267253336234	5.754481395155881	8.411926363237692	2.9886116861861303	5.30776923465545	4.84087949471036	13.798884036852801	6.283934028873429	11.882550143614099	3.2730376134741404	3.9587311083505	8.27098298941662	9.147325849789329	15.4100028299946	4.029622783820811	7.1430080648594	2.2387039886254	4.55892705268542	3.79566318048422	1.93973495214508	3.9608810571902	0.43896396062178	4.88906583027013	5.74111590926235	2.86683087486283	3.84719350396645	5.51871141078884	7.804959555319378	10.2010772078125	3.60411233816862	2.0620344617992403	1.87468254296089	2.87430277045296	8.14391227168678	5.45181041582065	1.19241606595305	5.899042827611741
CNTN1	0.0346213115843892	0.0	0.0	0.0134902269999979	0.0	0.0	0.0610147819894832	0.0	0.0	0.0	0.0	0.0116487087315377	0.0	0.0	0.0	0.0214844431787746	0.00525891860572714	0.00634999473457874	0.00619427058051267	0.0	0.0	0.0144802532415072	0.0494131358521542	0.0	0.0	0.0	0.0746189465250565	0.00740148312278759	0.0	0.0	0.0	0.0	0.008191513307302391	0.007347314557123759	0.0	0.0356784498360049	0.0447061451520709	0.0	0.0	0.0	0.008275160161316	0.0070308980271472895	0.0	0.0	0.00444362616612237	0.0	0.0	0.0	0.0136629127141986
SLC11A1	2.0897720563252697	0.4890175749087271	10.942728187157499	32.2334389295279	22.0119567799141	8.11244421278303	0.740269086058802	1.1964813818633602	13.22919024796	1.00666218123089	0.8594686962304581	1.47113282626666	1.61348960919967	6.730362199852459	4.4473385968105585	1.02966348321733	1.79606132961844	7.501319920977711	13.570281760604301	5.92250615901461	0.5752995227982179	25.8179560603932	25.4312027924604	0.24706495683747695	1.5305668117383	4.17209219046949	0.9772765562140928	9.890713823512382	122.853591287045	3.43575922506064	22.737381671542	142.942211073588	38.2824879418224	4.9107499345742	5.66139861031587	21.251423186141103	29.3109739712621	3.2415797962621897	3.26252187253126	16.042537041070698	1.14691087350588	97.35797465823973	65.8452581231312	2.2511343827241697	21.2197797623716	3.6366850223326	0.613463227407418	14.9099469006779	1.40636410937405
WWTR1	0.0369974372599896	0.106169436521376	0.9712770662625558	0.204227893929363	0.0152903648921138	0.0271551479422188	0.146705267561638	0.0938207304469371	0.0	0.0076898636452044904	0.0206658809172269	0.0596475363658521	0.19863513947349695	0.0	0.0	0.0215240258329135	0.0374656538158638	0.0141370975132129	0.0193065687819093	0.16743261131837694	0.0320028737275129	0.11283168920088	0.0628624431244739	0.0221555208607998	0.0214959116011607	0.00848622596252333	0.456844810191293	0.0197736520465677	0.373259707163624	0.007275492786690529	0.0292411810999937	0.0196240221042574	0.0656528419451784	0.078515745625063	0.0396629103566915	0.0464368877584656	0.0132706699742191	0.0415420759391361	0.151554596254837	0.0147635597832495	0.0110538749426922	0.0720038169764598	0.0742464219444307	0.0292180567436176	0.0712290087077853	0.0054078903454438	0.0281869658631096	0.297291589762111	0.097337493930608
AGPS	13.959780707533698	12.994344259010902	7.25319461883958	13.584329335999902	5.6978568605923785	10.6462337942364	5.2943594952750095	6.862070712309389	7.806663286071888	9.313130430193473	6.09663179969199	29.7662047206385	25.7214979275242	12.484643368079	3.5425778933962704	4.83339038242903	33.467585680701106	11.0522569597525	5.73407617168263	11.570606016624696	15.8806070306795	12.172503376765402	9.11913001235548	45.9843050983994	17.1678782629802	30.819349477185106	10.9571796067962	6.01512260945623	20.0769053669402	8.42397988157883	18.142367563523	4.0108285945842095	5.5337754263560495	0.681078625139644	7.1814340732333495	13.7241069364116	16.7248450523429	34.7100807644831	3.83229000752155	96.8159872343696	8.868794905037472	6.684132547544872	15.920886172807199	5.4490112128072905	14.851460258763002	13.921439846056499	5.76393123928532	15.054394596547501	6.51419024692086
ZNF806	0.0	0.0	0.0	0.0	0.0	0.0	0.0	0.0	0.0	0.0	0.0	0.0	0.0	0.0	0.0	0.0	0.0	0.0	0.0	0.0	0.0	0.0	0.0	0.0	0.0	0.0	0.0	0.0	0.0	0.0	0.0	0.0	0.0	0.0	0.0	0.0	0.0	0.0	0.0	0.0	0.0	0.0	0.0	0.0	0.0	0.0	0.0	0.0	0.0
CXorf56	7.9725043816846215	7.4241287512785314	6.506981903009981	6.786886144767539	8.26672629652449	8.24980937581257	7.8490456113444615	6.33193949948092	6.22781174126149	13.256587730685899	8.70059040714917	7.746246826364289	9.32153469493203	7.666644834125379	7.1929935186458005	10.5202031855846	8.03267611244213	6.88718952169448	5.162381929961501	11.4654347827332	9.303797398927461	8.88282155098248	5.27836808165102	10.2348344606991	9.352675936695867	7.997304223861558	7.84577249775216	6.351178242161139	5.70661392858764	9.62020786443811	7.14074427840321	6.84704189226882	5.73270041290411	7.659512774282041	7.39795678617224	6.017105675592378	5.80949425065867	7.681525750579518	10.9939873062025	7.2886676078724095	11.4983735332656	5.839220764939848	7.13638162605479	13.5897907456512	5.4324742196139	8.00598759310205	7.49606015305142	6.306468523483058	7.44310577111469
ATP1A2	0.0823699162877878	0.0	0.0	0.184549218460752	0.0	0.0	0.0	0.0	0.0	0.0	0.0	0.0	0.0	0.0	0.0	0.0	0.0	0.0	0.0	0.0	0.0	0.0	0.0	0.0	0.0	0.0	0.0554784403149535	0.0	0.0	0.0	0.0	0.0	0.0	0.0	0.0	0.0	0.0	0.0	0.0	0.0	0.0	0.0	0.0	0.0	0.0	0.0	0.0	0.0341615757133159	0.0065012729155144895
TTC27	5.605020406457782	7.51614563075545	5.451531312189388	2.9941956519797794	3.6390722045188	5.75066584430734	5.32402618102667	3.8555977601791502	6.77614995573958	4.9418351463226	7.400653566676179	6.53336927947994	6.14797775959341	6.39229442915994	4.221435597522009	6.34051595267522	6.28817894210346	7.52370909679701	4.8725827130107895	4.28689773483923	8.11468080893774	5.22264420419703	3.9322859107054	5.540040650555331	8.5991655752229	5.39831517637095	5.62211392028411	3.99421262441746	2.94551587932946	3.70665648847172	5.37470875897329	1.57041051649494	2.80740743174085	4.91625611488706	6.22204965499283	4.98068895879946	2.62658665871087	7.01005195954909	5.74858275500602	6.05336567383011	3.9434947674582896	6.249763826871848	4.39731809523276	3.6865560812753904	2.47535919040567	8.291927062540589	5.969174691610861	7.3658900821755395	7.2423802627195295
ZNF582	0.32519642950418604	1.540516763238	1.11658665665333	0.422376993903218	1.25181897871574	0.8467657384588342	0.136454551243346	0.449812480603846	0.205456414154273	1.61576124722621	2.35852673194234	2.02549486037221	0.361479002463884	1.35275909354036	0.256404124772496	0.0960963870420173	1.41133677113222	1.2497092920981598	0.817325682436673	0.566734942630328	1.6939565650392898	0.5019504143054521	0.4183533119750529	1.4280963750395	1.30331866212347	0.426236531478858	0.17383244632018802	1.24973711118576	1.0526352986111	0.0182712599446052	0.497723696592009	0.4681852330297361	0.8976627066319899	0.451870811404241	0.8765432150780429	0.8715733262073829	0.6998713660761819	1.23964326505606	1.58097717997164	1.4385630280929398	0.277600745948863	0.283032472939992	0.35515857729552003	0.993919001254386	0.22856951834075895	0.6315197130281099	1.51012581130406	0.321118811705169	1.31390725622548
VSIG2	0.0896278045577898	0.102879920462375	0.8462956670960279	0.5587769491858149	0.462278346340178	0.157882694981262	0.252728539966943	0.9421977947949708	0.0820102217926287	0.357676974966719	0.373810763448179	0.0452343430286873	0.0	1.18085001367764	0.203077140251013	0.20857133072137896	0.0953001822248633	0.410972361363717	0.320715101514865	0.33859813323434	0.128816202755095	1.03087995001649	3.19802361613977	0.708479048728748	0.24995867906090505	0.361824837249388	0.4668368254321	0.42154182938159707	0.444706673554041	0.232652359695474	0.453362923923976	0.713099939370756	0.57256809877483	0.8559342190009351	0.153736035397764	0.369458114956944	1.08019768548961	0.127868667989901	0.108449636344007	0.0	0.492723738202256	0.910080995497365	0.657791974534895	0.138989985704372	0.414132446619625	0.0	0.12746361104541098	0.18585833089362805	1.2450454320415
PHLDB1	0.101531400613266	0.142822976541807	0.352717142837214	0.140793489094659	0.011847832358955	0.106083380981596	0.48312074768439	0.138786259269895	0.0316960159989323	0.19563865378585896	0.251761260226296	0.308456627051819	0.22975515505441	0.026514125210753	0.15718218853832194	0.813516875450971	0.287583291907257	0.452409125207336	0.13784398571049802	0.548558407291461	0.0362426777429409	0.22231773194561605	0.065757618319905	0.117310158524496	0.299812284357372	0.231242069441884	0.6972510280676191	0.105975331778534	0.112607143228379	0.318516484090734	0.0956658751050876	0.0342130343464899	0.0989168141579937	0.294052284448016	0.561390337024495	0.15718411259301002	0.0514142972567834	0.5850847845846279	0.157179556409287	0.0377507928995053	0.154172921765751	0.0654956562985707	0.0506814479113282	0.0967336448207193	0.11038446240084697	0.4452232817728061	0.106777450584378	0.0767860663034351	0.299804636181613
MARCO	0.8109613427304398	0.0	0.899606854206025	5.05586974080537	0.23512447877919296	0.0274718926933486	0.24186388712444895	0.0	0.38814226952898	0.300809662107753	0.0	0.0	0.0	0.107201830089187	0.0652353473067412	0.00967781675657641	0.085280991762138	0.091532776433793	0.0334830268320353	0.0	0.0	1.21322791336455	2.3657595604894905	0.0	0.0248533091871868	0.022893897393846	0.145654700091278	0.160034376784775	0.97808088454032	0.0736035603829094	0.23665806310172896	1.07205777898128	0.14759696416139906	0.092670169464598	0.19260263482299894	0.25714569136252896	1.12773885346571	0.316435829330574	0.17926923112107898	0.119486126461259	0.0	1.38086296154719	6.094838932881629	0.0	0.432359055020633	0.0875355102957551	0.0	10.089988636190599	0.403738742111188
CYP24A1	0.0	0.0	0.0	0.0	0.0193537371871645	0.0	0.0	0.0	0.0	0.0	0.0	0.0	0.0	0.0	0.0	0.0	0.0	0.0	0.0116367791347043	0.0691067497666564	0.0	0.0	0.17239725531796898	0.0	0.0	0.0	0.0	0.0	0.0	0.0	0.0	0.0	0.0153888710376904	0.0	0.01115627097395	0.0670268169938186	0.0	0.00515507529759797	0.0	0.0	0.0	0.0198127462460083	0.0	0.00560343556542479	0.0	0.0	0.0	0.0	0.0
PRDM11	1.4066961764062	1.37582951117528	1.2138884453095702	0.6126479173455279	1.03906892149828	0.7484100327687819	0.373830653657344	1.2988795064873502	1.1100724776029398	1.35515697785902	1.6892861984292298	1.07211991005069	0.8009327079700121	1.08718343783131	0.6372590245209351	0.50083951361636	0.514402217455352	1.20983069695079	1.30666671533439	0.5425843803853669	0.0638854850280948	0.8113107225251078	0.828954726544867	1.07860937528603	1.49746714772347	1.28722005602875	0.960817072379516	1.7761318873544	0.541012146609413	0.768402162304505	0.925512981926388	0.304967368906045	1.55628293087177	0.760141357778297	1.23834927933399	0.861411105639927	0.680769185933568	2.41421569221847	1.4212328732754298	0.757352612539502	0.449192790013381	0.672613835541677	0.43528581729511895	1.5966366593094998	0.5803350271514399	0.665803631359298	1.86934829766038	0.524755131323082	0.829768095565972
SYT13	0.0	0.0	0.0	0.0	0.0	0.0	0.0	0.0	5.32647428911908	0.0	0.0	0.0	0.0	0.0	0.0	0.00369516639796554	0.0	0.0	0.0	0.0	0.0	0.0	0.0	0.0570536874814536	0.0	0.00437065313882515	0.0	0.0	0.0	0.0	0.0	0.0	0.0	0.0	0.0	0.0	0.0	0.030205238254282	0.0	0.0	0.0	0.0	0.0	0.0	0.0	0.0	0.0	0.0	0.0
SNAI2	0.0	0.0	0.0950057223353818	0.0385053263806706	0.0	0.0	0.619992753020474	0.0437402014491193	0.0	0.0	0.24140147998312894	0.0	0.0	0.0	0.0	0.0	0.0120084785718097	0.0	0.0	0.12133056774366	0.0	0.0495974050375061	0.0	0.0946837331107939	0.0	0.0435200359784875	1.5902940288774	0.0	0.0	0.018655507715461	0.0333239942557143	0.0	0.0	0.184549493228188	2.59678953226077	0.0	0.0425351061006954	0.0	0.0	0.0	0.0377918317150744	0.0	0.362627623876864	0.0	0.0608807934835515	0.0	0.0	0.401643195225568	0.143513469506848
CD74	3663.46825541385	513.867098282834	259.763031820724	273.73147170185297	712.0185170043428	696.472963918375	1006.72678039372	843.4408968653349	482.480491741934	730.469515456302	624.9859989386799	850.675004626296	734.877207859847	356.8798095219761	562.680009330212	731.5074857076552	712.625665646398	465.778899507941	515.637534471475	687.6617910973572	819.5534061349381	275.39117554408	421.73957273741206	773.289781481002	413.66831284675203	390.569391429111	595.218370246614	516.984667894143	214.87738219139095	1409.18353727743	275.696048361735	176.47753141057495	359.60346182073306	1262.2596027947	886.985298690529	376.052315050619	179.80168110960705	444.16123156072405	1116.86286813228	619.589601927478	554.229114947308	149.596181979746	93.20990116729669	757.392110076441	200.418502276167	368.845925808876	646.471028188374	199.097778011853	603.403629179375
HGF	0.34041840354712605	0.0178076953136368	0.545616676339813	1.51556538244978	0.229498453108782	0.238146071942156	4.06596926824636	1.87611290082092	0.567001502873097	8.322612296951519	7.112781749871348	2.0692791033638303	0.923767318508134	0.527493348347955	0.7671424008644641	3.54212558601412	0.19794843550818	7.61928009652277	0.9326222841262573	14.354930870426399	0.671035309274328	5.28081161655186	0.8079606107548821	0.0477787339797777	0.5324349425731789	3.0940352343140503	4.76236381902685	0.977927692773407	3.14850500999819	3.2822886276987098	1.37889173524237	0.32586027743156	0.128996387041459	6.68251404734686	3.08377494549577	2.13776579527993	3.15088709343045	1.03076769201839	0.537006671689105	1.6555683071200902	1.50973097847202	3.34859044109712	2.7966507523915	0.437627570764748	1.52923797416095	1.4647725400935805	0.389028104265503	2.8126293950491204	1.74854911374199
ZRANB1	3.08593331780817	4.74033582014767	5.472508290017611	6.602440787215049	5.70960543913499	3.92323656283428	4.32104181521509	4.3223500704652285	4.53052217014584	4.36840285535268	5.9536722050039	4.41239014224165	3.75430294516261	4.5742249933116295	6.525113092990072	5.56637079246075	4.378488055610839	4.86617060204361	4.572603720878219	8.6250430706415	2.97546871494303	4.90567687707922	5.8992836506448185	11.5129305228667	7.3026055799660705	8.493970192423049	5.11113221526452	3.82139821001116	6.725888280906418	6.23526181498547	6.96463000202858	13.340259108733498	4.91540004925556	0.766952734068847	4.07570057494042	6.63205271469557	8.00599557073452	4.02386959059581	2.13734951891217	3.7263821052018704	17.8244105417892	4.4738567331667305	8.33323332131339	5.2053588260871	6.99385681142421	5.985992740530361	4.7394854260199	4.33494321107583	4.6321911238536915
NCDN	4.874308898608612	9.15849940715672	5.56971357721516	4.758475234562201	1.13542449642895	5.4283722461581805	10.7470794212931	4.3537008628002	9.47033426123157	5.0743617404990085	6.77721390346838	10.1347130041335	8.851273218964641	6.68572487317966	2.78585580478386	5.1313213382755	7.16360330801959	4.40716496465158	4.17167053765036	4.652147772984	7.337438209014	5.2180094667460715	3.45260558503132	2.91892791725584	6.9670998083195	2.86527113154658	6.15381708382546	2.08635420741225	6.3393700555802095	6.15572756614488	3.36880370361589	0.822630465750738	3.22018933621392	8.77132483194112	6.854197792945992	2.7599684684703	4.45608221461702	2.97693908566531	6.4229170302405585	6.557623157881192	3.69438020725519	6.13315373014019	4.97859444545766	7.24886498895422	3.79837585920812	7.083106186708442	3.9922044411841897	4.62722607409813	4.08450899962314
ADGRA2	0.0475999048993954	2.28358374931077	0.238870764082656	2.7535678531915497	0.108953562821022	0.64499226323514	10.873120103485	3.3899314737055	8.844878827373947	0.130899556861732	0.7553765850333529	0.0523583476455241	0.0478638204843482	0.191390223827706	0.0606263282035476	3.4849607753110896	0.24471936766526606	0.379438180569976	0.068785783383203	3.72616276077303	0.5671784115221279	0.28331339070855105	0.30608880708998	0.0789360800403341	0.536102087847524	0.31578647600859305	1.66711303474039	0.0508804947929856	1.06097821872811	1.22693935003511	0.517046420472256	0.0932224155635897	0.0952963007737725	1.40257164871341	0.131890934715749	0.16544616179219598	1.33962767531253	0.0348251388257833	0.0443045239383902	0.0946797675981061	0.10502117435671303	0.263972307268246	0.9951233499568672	0.0410085422718637	0.737830126502603	0.841339945424146	4.935703689551009	1.0971597175055	1.23401483504769
CCT8L1P	0.154947948859166	0.0	0.0266012779469524	0.0	0.215164845606087	0.102354955034895	0.0682680326560944	0.0	0.22684595638505894	0.20611652042088505	0.0	0.0391004147924196	0.0289355951793073	0.0	0.10802412349718403	0.0	0.0823771587093054	0.0710486268689724	0.0693062652168473	0.0548780800616141	0.25981268771532395	0.129612971667111	0.14216713279736498	0.0371155708884725	0.0	0.0	0.0	0.132501580778792	0.0307522368761146	0.0	0.032657116234468	0.0493120961658057	0.0	0.0	0.0	0.0	0.0	0.0736861659025832	0.0585896892882982	0.0	0.129624402479109	0.0	0.106611221679211	0.24028495736466696	0.0	0.0135891820418813	0.0629594965634782	0.0	0.0489187775650063
ZFP64	0.981758419179568	2.63824621561951	2.47901971267289	1.30987521357741	1.92104226207771	1.6710840788436498	2.3966965804538103	1.64154163094809	1.4680675167084598	2.60748402344003	2.89912346954027	1.91188935423141	2.2506992322777	2.51100946447564	1.72776153606581	2.56613796435564	1.84233317770681	2.37870802757319	1.17898224891564	1.67315911313626	1.88806694639698	1.83739272280085	0.993076157375411	1.25360983746988	3.40535174308869	1.87511640535833	1.3653655415535	1.41283957277982	1.1069174818070602	2.27166386527772	0.909791667326131	0.32216994079695194	1.37835783490312	1.46330155515255	1.85762262895522	1.03263061792715	0.600159697643349	2.23145368061662	2.25914248533885	2.0304634696125303	1.69831148552515	1.40416249359487	0.735947155014427	1.49086376565774	0.784486532820943	3.1827505450963	2.27008856368367	1.0694107702037	2.84625153754663
MNAT1	2.55569396340142	5.23486399860753	1.52761457948552	2.58081230015848	1.62580710653348	3.24093223628676	2.7766934959932	1.6780653193895805	4.04643130293166	2.1025400254669298	1.4898333416683105	1.5757154519390402	1.90529363305377	3.31501681907726	1.93565743705775	4.40599270063118	3.2519839623715496	3.11066538555484	1.44836329581979	2.74863169942854	1.54916869177544	2.67227713973511	1.56871548647699	1.9871812594133504	4.25807957728954	1.90287437856072	3.5688334787984703	2.2884461823440696	1.72615470440548	3.875868186727351	1.94588231507787	0.660046922473129	1.68583752511477	2.13681587300146	1.93365196196363	2.33885437315856	1.62703308662895	1.82411747708701	2.7726267035336103	0.941875511122122	4.909268114024741	2.14669257339779	2.8693460245909	4.35171737976789	2.28413158755033	2.35286680061435	1.5495148937565	4.21059483919188	2.20196956599646
SAMD4A	0.35380078735234605	0.0509679693608109	0.26711005486224104	0.5460371676230039	2.02734081189847	0.619478764835683	0.7380823313041359	0.269256222004584	0.0760572365887168	0.4589416356450371	0.5047761696138799	0.591614657343973	1.23583047292644	1.17357595903121	1.94465391046424	1.12587044257552	0.721952297229748	0.13877425633335802	0.29552829311118106	0.593819606175335	0.597328247335931	0.931535989015723	0.391105637309432	1.32482459660354	1.18242426453122	1.9926353542629496	0.9972011838453232	1.27580404565809	0.32994092632605	0.228841150127892	0.485139306348557	0.0915697667420741	0.373166845495062	1.28003622245997	0.193757934111584	0.4257653905263879	0.0619237049160608	0.6030701053734591	0.6624572964009731	1.11040214758134	2.58280463958832	0.0367906037933273	0.0488817269490547	0.7124439113842771	0.681152026451159	0.566370755435262	0.3875423440275271	0.0729245781306625	0.0538307534223964
RUNX3	3.55554669825229	8.771417370829889	4.568244578245411	32.3339654321745	13.133971796791899	2.81171754436783	5.204912989886849	8.37124564489163	13.595880491259	2.1169210217491896	2.9726580461594905	9.271336823991831	11.1644504198966	13.9202986609343	5.24745749146034	7.984904921794309	10.4749682463884	3.86546628402896	7.674727269847961	5.64641208809053	3.69982589413101	8.4788461751888	9.2898661876614	11.497686660078001	3.27293025375773	2.4045501432219	4.295118034702391	4.493284453956751	21.3463018167522	1.92841979130133	12.4069677005918	18.8713456216962	52.1916538307644	3.71801407080084	9.16284785584591	92.01651275454121	18.426674410148802	2.6408255155080296	29.551680701513	7.68906300415962	4.968846722111451	5.84636192476952	19.1501379241281	2.11459262501508	29.169754145169396	2.22302553752915	2.99428572767483	27.5655970432694	8.713150274395009
MRE11	3.11030046575374	11.6973113711217	8.54529987155144	9.61527026535758	10.877919555501	11.1123216419001	7.64843820503043	15.6346578748346	6.66421952468105	14.404673782578303	12.871133562960301	8.35378912746481	13.8120332330442	12.3190085864291	11.4651822841676	10.8464235138566	9.174843864813358	13.8100567500153	8.401509359262281	8.08461391715343	8.856425271762179	8.04580233671261	12.652375597664197	7.458361660933878	10.9065494037797	13.869132866898902	12.5540983368208	10.2011612558012	8.740558425636491	9.9467156532224	12.6876145718251	4.192374733684311	5.83457767427029	2.36249273227344	7.67558697703416	7.87278403241845	7.12217906813215	14.593310844774	1.55365317154335	10.593598946775698	12.0987447838254	6.34037770346509	7.81427393860964	8.34978507911407	9.270050296987463	21.271974301860602	9.59499779855427	9.16743256065641	19.234412896441697
PLEKHB1	1.4407238068300603	0.648823386487881	2.55917451587	0.6761138784860079	0.6936481937307121	1.3700583176473	0.440164817891696	0.29577024319981704	2.87711076336884	0.0918029109932571	0.501257814448017	0.29633247667330204	0.780627572115903	0.8207687654010649	0.815633593318038	0.697456103246245	0.411329948712051	0.110906719307082	3.1186049108494003	0.459360567991925	0.7053337753666371	1.64939272175205	2.9428855865538504	0.869059625186277	0.54990402686164	0.110958594332205	1.03883651277501	0.910521961489944	0.302634926289856	1.3524732553765602	0.338004132086607	0.903631916684405	2.22069551168625	0.32918292712916103	4.82521723588087	2.28000922446518	0.390410708900479	0.762658538919155	2.01606016271583	0.9769280648918228	0.389605209362652	2.7549718039736404	0.3376634355394261	0.7882203892307	0.6883738127168161	0.30896725713629203	0.566176003862246	0.147198441712612	1.34048656329587
SERPINB1	79.4748421601351	16.9370894547007	69.38989186630299	240.241519953701	87.2136690305233	33.183765313883	41.2040572273053	24.813487070198306	135.75055388228398	32.1598594264574	21.575049305364495	59.1743393295905	50.926068233892	31.793663341107894	127.56042095159401	37.4273666285776	30.316007140165897	63.2266370702832	51.9590093888937	115.030867557257	18.3317956243927	134.806476664502	82.63573073854658	13.774140156961998	35.7552536375583	53.899383642458496	63.4284759284188	48.8093294364916	276.50453429211	98.0203325283881	167.215581625525	346.51655290404506	100.02214659987	117.652642044991	74.82612362873509	112.708434701317	284.290954743479	40.381445722554005	49.3968651271319	112.270329089213	60.5630320109671	160.95672176058702	443.473676375614	64.00325386665399	215.745607592282	144.0899282066	13.377487950567401	289.555214295038	20.768140301366
CYP3A43	0.0	0.0	0.0591038632882798	0.0	0.0	0.0360978794776082	0.0	0.117914979927271	0.0270008625560714	0.0	0.080583264556648	0.0	0.0	0.0	0.0	0.0305198043791011	0.0	0.0270615247733014	0.0	0.0	0.0	0.0	0.0	0.0	0.0	0.0	0.017666702925222	0.0	0.0	0.0	0.0	0.0	0.0349094526156482	0.020874509162674	0.0	0.0155948161472156	0.0	0.0	0.0	0.0376809490956324	0.0235106180995751	0.0399510716870591	0.0	0.025422640540289	0.0	0.0	0.0	0.0203971941450951	0.0310542410480927
SLC7A9	0.329470153613474	0.0	0.102841892109003	0.0583537994711225	0.0990283601519272	0.24915039862997695	0.211142146265685	0.36826174224932107	0.127895540652431	0.240717200739807	0.4089647202384161	0.3023283804273	0.0838998608490076	0.0285954073332589	0.113107244781838	0.15488976933735502	0.053079046835787985	0.08240328040091903	0.0893138475542743	0.0	0.0637745429429895	0.0313181458676016	0.0203564947654426	0.155448239737286	0.0894977421480854	0.128242836325112	0.0	0.24545688333069	0.118889710232369	0.45941880518912	0.0210423451025787	0.0	0.0	0.21187867845254504	0.119876235761659	0.0237433777021983	0.10743470601723	0.33235353812412205	0.4907732172024429	0.0382465984469526	0.40568033055652497	0.0101376997727843	0.0	0.0516085474247438	0.17940071644043198	0.14009724857957995	0.537518519448125	0.0	0.4255255789805921
SPAST	0.237790404383047	3.3726509647468	3.23773151795646	2.03948066396027	1.54799170805329	3.02923210443633	3.9594825896607	2.3364112062676	2.3483665898201003	2.6791428218032003	1.83612662045756	1.45070367203176	3.5320574225996806	1.74963214481336	1.23143232183385	2.28551687648075	1.8786530803829	2.15061273725796	1.3521250674198202	2.14256977869218	1.15666121127397	3.85531325811292	3.6724961297163903	0.9722363173439929	2.1833173814399	3.43807596347502	2.62880818769182	2.44829830789593	2.11287310270547	0.364414407377782	3.61189082038621	4.29269331637505	2.15347547877103	0.466934614677417	2.41443334580802	2.49167859363744	5.55877810516251	3.41629718991742	2.16001477687458	3.14637314656875	1.24452304914588	2.32293906597615	2.00595360832875	2.30529236176827	4.227232341421439	5.5276668537492295	4.31460965548593	3.6755668622718	4.00173899919091
NRXN3	2.83342596887186	0.0	0.014332326772835	0.014638220568971	0.0132488280489067	0.0024509844398442893	0.022069009333692	0.0123172707610394	0.0	0.0027763039522414107	0.013678665506011	5.50261005712512	0.910457058796706	0.0119554020360165	0.488893471183781	0.0	0.00887668900414401	0.0168431208904442	0.26885566572437	0.0433655172730205	0.0479940895749269	0.0174583291415146	0.0	0.00399945063838448	0.00665207979403429	1.36646282948731	0.0314878985481177	0.171335162837746	0.00165687945061525	0.0157602113458455	0.107330182399951	0.0	0.0	0.00885839727421488	1.11979804183123	1.13827602043703	0.0053900617875654285	0.11380919630940302	0.0542955006675286	0.00319809020808441	0.0239449629592196	0.0033907620224903397	0.0210614637485354	1.27160005889051	0.0214300915587955	0.0366081279982449	0.00848038278462042	0.00692467344198467	0.129147462135411
OSBPL5	1.53068170852532	1.34796604293405	4.2427062718636614	7.34381746439227	3.44617898239504	3.33477456472182	2.00637308853457	2.10604026558055	2.99808212609751	2.1556283806944	3.12531373527462	1.96195866950386	2.2783383507361696	3.857200171510899	3.98966132788914	2.88623498883725	3.1449205878208604	2.9475225927108	4.93075542623117	4.10587616910604	2.76310055831308	4.1482524915422205	4.09048684939894	2.53580851445569	2.3854088426409303	2.28332850882208	3.17001714433595	3.5951359760264303	7.08158214605554	1.89613526944198	3.49676301506312	7.58323434040413	8.245189478001171	4.37171803464203	3.68527474250044	5.29933889516122	4.37366645066995	2.40164838356677	2.6432675992959105	0.857623544540919	2.32293589990663	2.11463219668356	9.68796843105158	3.4179112381783394	3.55948429573591	6.70302906534414	2.49981553085472	6.790902289086191	2.61077218194035
AQR	3.64035963923468	8.059809266351651	5.45400469963972	5.22237612945313	6.83271796143012	6.226939844323058	5.408145666376411	6.40928017069296	3.3945759419862505	4.30463902050206	6.61337150545739	6.06895730122699	5.8478534088567615	6.32780532202119	5.45957346428064	5.2041924594049815	6.877587205426671	5.81792559792863	6.288556685603878	4.33645926726766	6.874296017782768	5.66419832263919	5.9930575471479	6.37921905704793	7.77108630752184	6.54534838979193	5.21854555513198	5.89571362533396	4.55344669066872	2.74575640612706	6.213291727944782	4.21008767421396	5.6796907452162015	1.97749489385758	4.3610063420426295	5.8220826921051705	7.31090654759035	6.537495232299252	2.2520740626520497	5.90188070292045	3.7320362364869695	5.21224954044866	4.6661995754440495	4.64366647222434	5.3936880639429114	6.72743733242278	6.9642878458004285	5.98905949941189	7.6061214333010305
CPS1	0.0143252687623478	0.0	0.25618176594255304	0.009303091005521373	0.149193370945384	0.0350479043381638	0.589075704465474	0.0	0.0043692485616323214	0.00396998176528629	0.0871301827818162	0.106439218250278	0.0824840249547098	0.00341913053441672	0.00416127537588105	0.0	0.0398930412495568	0.11166615372444097	0.0192225366671027	0.0	0.0781610912785502	0.0324539475494715	0.0462461936032667	0.0171570689434747	0.14743841345775	0.144576732188843	0.816903692418157	0.0	0.0142155498519742	0.033804521804728	0.08051253693151599	0.0227950429809164	0.0310695413605212	0.0405346691177991	0.15971623132551502	0.0946325712909782	0.0102767071514272	0.0227081446467092	0.0252781288321163	0.0594505069931598	0.0570669181964097	0.0412133328575841	0.0602337701276689	0.0102846562200451	0.0429016072636453	0.031408722484503	0.0485061658906768	0.0618871973497513	0.0452264545161012
C8B	0.0379769936149698	0.0	0.0	0.0	0.0282513557475886	0.0	0.0	0.0	0.0	0.0	0.0	0.0	0.0	0.0	0.0	0.0	0.0	0.0	0.0	0.0	0.0	0.0	0.0	0.0	0.0	0.0	0.0	0.0	0.12247990096962	0.0	0.0	0.0	0.0	0.0	0.0	0.0	0.0612991287480446	0.0	0.0	0.0	0.0	0.0	0.0	0.0163590783564525	0.0	0.0	0.0	0.0	0.0
FHL1	21.703735237873502	0.558696586147943	16.624886595237	1.85344488630643	4.639037758719981	10.6362198668554	7.94233226677779	3.39479278955402	0.32794855222274394	30.1217564808426	5.68796976622205	22.595917597793797	22.7028176291565	1.30851793705203	13.2338949493362	36.3858818103743	48.9977268227645	7.1174580013022615	9.2268700670443	7.778251681363491	48.7349945802167	16.4801832160736	7.63700883378109	35.851191166777895	39.80143629522829	11.5499653769821	10.9553584618965	6.9433133882717	9.74786104213299	1.57146238187842	13.7509356096978	1.79544988828876	5.86802171953301	15.0245187750177	17.9725660302387	6.17344021811371	2.8235314257254904	39.8929133849515	20.8338698335713	23.9215933687076	22.701745751739306	1.59500155637006	2.10068846320009	32.2655722892379	2.84529431346485	9.29024360747762	5.96460677870682	1.21117996021858	3.1047526402830297
RTF2	28.076934442143504	14.619254422523598	20.144506818242306	44.433696651923896	20.4022210167833	20.5374474114541	13.5966733779203	15.205942459005199	25.1532273572	21.7719389054743	10.5504936858797	16.3568111763235	20.499498251221002	19.2172538844816	14.1143168532145	18.6494220489908	16.4513392976382	16.7147709050492	12.986782990431099	17.6888408758975	13.783400626943099	26.974658964446697	26.722942158866	16.0566180041024	20.3411795878312	14.64910510918	14.177933479319801	14.3167746055045	35.3943562875401	17.1513976488372	30.9466967575556	36.7130315800336	24.2809720526785	14.8826285028736	20.269068963882106	16.1488044308445	55.266628632601005	16.348589851518	20.315875981644893	19.2590873560378	15.945702049068599	26.603519915280103	41.611595703389796	18.1665008413293	36.1513038660669	22.104418369199	12.7300522518076	23.782689103063397	12.914358616115699
GABRA1	0.0	0.0	0.0	0.0	0.0	0.0	0.0	0.0	0.0	0.0	0.0	0.0	0.0	0.0	0.0	0.0	0.0	0.0	0.0	0.0	0.0	0.0	0.0	0.0	0.0	0.0	0.008299363826688291	0.0	0.0	0.0	0.0	0.0	0.0	0.0	0.0	0.0	0.0	0.0	0.0	0.0	0.0	0.0	0.0	0.0	0.0	0.0	0.0	0.0	0.0
NLRP2	0.369783905831173	0.00393017701328097	0.34563542291726795	2.2053262377980096	3.91639360315845	0.244270513631512	0.369289720892216	0.32583551618596995	9.58297950548383	0.0170797884912364	0.094861110950165	0.5909842196520029	0.567784854812588	0.120621162613815	0.3831194549455229	0.12748411871960902	0.6553114066816589	0.248684824678965	1.77161437044154	0.126116139004261	12.535387479491801	1.2158068355678795	1.5372426451788	8.326187225493161	1.48143123615226	0.116861143128147	0.32470017535366	15.3276707849023	0.72574889327179	0.13089145113175502	0.593182141848599	1.2226009788968402	1.14225741795523	0.0610363637943606	1.61388987478249	2.4265032460204803	0.689719580743086	7.32718052357779	1.68410878532512	9.664169640079553	0.0736545619300406	2.19863632078387	0.17904200415697602	0.15574941320073202	0.22148727767095305	3.2034263371106	0.054258061310565986	0.5623267009980429	0.17511729038358598
SLC45A4	0.7261997072496371	1.06070217872004	6.362983656869639	10.907632116103802	6.18979940295443	2.16743276065994	0.7859452428723371	1.56437870464331	4.582424036528759	1.12233893415053	4.91253667036946	0.9276718764203392	1.0213209594475	1.86849128444657	2.45262322075139	1.16167866814015	0.39820912905290096	2.18582487199163	3.50967313524278	2.30162798934994	0.255035197374303	6.26365827960383	13.611677180422099	1.1404242071833002	0.20708829322787695	1.58968037244647	0.6169759409821529	3.15653306951709	16.6404505002833	0.6292950501947989	6.98592168147646	13.579066421687601	5.44694525110461	1.51236037134714	2.81946495299298	5.96692486002314	18.7417148794769	1.2610195714964398	1.18497102071742	3.73714098167146	0.392525992809896	13.285139926822698	5.79479301033157	0.594487539149084	8.71353174071033	3.2927939428071897	2.07837650821594	4.31149008629472	1.33423294825114
RNF10	18.530487827709802	18.692511401716303	23.9295042029458	35.12996643858989	29.704439490577997	18.470107770724105	19.4122210469437	17.144366114034902	27.3984113576618	19.868986271009298	15.961911935283801	17.6984912779082	14.252320587993	18.494019109295106	27.3508978885609	21.5558753109129	18.5513042276663	20.501237830863897	23.3177898641333	27.564961971124703	13.581359107360498	31.2540976052221	33.1972785066434	23.083419108937	14.949278113368699	23.765937586542396	21.2958299780418	18.4589075077688	36.0180205800648	23.259313909482398	35.1126158743465	176.21295605054905	36.2971980268222	22.909432383978	30.7894245582903	51.4915388485225	34.790074631792194	13.289812076938	23.3095881226723	25.476931118310198	35.2229864001014	62.3311728148057	69.92989616941361	19.986862027329106	32.1856874300851	18.025128678078197	15.0186731077349	42.1729689565778	15.1739456408656
ZNF839	3.6100155644295095	3.81267034516636	3.5409346531988595	3.8375400179205097	3.35977184548365	5.7148122193257915	3.50406255717427	3.58565061418967	5.03970858098674	3.98121986751418	4.7586573509775185	3.77424622829741	3.57870678968806	4.08666225177648	4.31458301380778	3.7072963270179	3.40783758440986	5.7148566744737	3.64867358598458	2.97454901434502	3.37152278477095	4.02213512922957	5.1656262391303205	3.02321264069882	3.62337239385747	3.41008287639772	3.7419688605726	3.48682413450939	4.7979761002595405	5.7102590169452405	3.97052112809638	5.39001500505705	3.90292051730752	3.03787404011058	3.9079040150732314	4.009360276961202	4.57369723558517	3.51589783796075	3.62138362591795	2.2352605264260696	4.26995303622596	4.28282814039564	4.3579196359429915	9.89002568164175	4.17485594147562	3.3328891081416	2.86110365514706	2.7567245751728904	3.30343516756378
ZDHHC6	13.398218498706301	11.465584675493	15.9029153763503	11.0628247800439	13.062850011231804	14.766149652422099	18.5020065819402	13.3568917110412	12.196162824907	16.5937272403995	18.962365249621698	18.2437861732575	14.1902691009915	14.771950257379599	13.2681177299703	18.2305589117898	14.149454452846598	19.3000296474122	12.660523847640901	8.701279786076679	10.1951425571659	13.206180265862	12.191476472288	9.65623766040661	16.0055775341482	15.175483765944	14.673443535779901	12.4648440463891	12.478360100337401	15.963587138768101	13.127324257964098	11.7721840930211	11.543870458193199	14.069942709223199	15.010441123394001	13.918142484950199	14.8121788537077	20.5968365200138	18.2498378186685	14.0046379684386	10.354971973129901	13.857532333808999	11.142294906961999	20.8499770862045	11.1741974983001	18.171927019717	15.191893026369698	12.6862493194195	20.0300662601314
GRAMD1B	0.38706088868458505	1.28505584805061	0.640662871111324	1.68741038414441	1.96090069024017	1.97590816101424	0.628604954762448	2.16074077989669	0.6686236748285079	3.16027975631604	3.22526937686467	1.45268611462121	0.9351188942887628	1.28507691669513	0.125544430598784	1.24539396809109	2.63517922142738	3.43499191883228	0.59003080071923	1.72330538377637	0.896672676995188	1.41197391207206	1.46335871929579	2.45923192868106	0.995782158889619	5.01475854975263	2.02166297547885	0.5287672240845329	1.63628487366452	0.516079953333636	1.7303245415340098	0.486099003638729	0.8090237611460771	0.379399512057216	0.5537583517000121	0.913611618029235	1.4941936093831	2.5312854742873503	0.324217713430768	0.7363916221389181	1.2051842698910802	0.278463835220263	1.9147643653812096	0.50393273880929	2.3235538053909304	0.115689915424004	1.75081032298133	1.91480843890843	2.47686664929115
RNH1	11.3018327869793	6.00596763770604	9.112636802054	16.7762662811495	5.627687433079768	7.50264318899397	8.69735846991167	7.6160663376120485	9.20511912316384	7.58019079738256	8.45130026159913	9.24026474523643	6.43740474688869	9.341769404188721	11.050663475676403	9.18696088301026	6.63075323825437	6.290318217748481	7.88876731077616	10.4440264735649	8.57472470188588	10.0887325445408	8.32308166957139	10.0771945942629	7.910966048872	9.13975052311324	10.1210370454738	8.809589691858651	13.13160550069	13.0527140603047	10.6978494911701	4.9703704024697695	8.61388612933962	15.0044239395935	11.9795626204076	8.34014637706812	11.241831268121901	5.88539021500929	12.731401231656498	5.45400695066554	10.030243750311303	9.22571098142649	19.7086761222905	9.31861821024691	11.688645876800699	15.137762768090901	6.54247271357939	15.718992279648399	6.13009202215744
NDUFS1	4.60429090084867	8.00749418498006	7.935683010916589	5.180459926631031	4.79089835569706	6.256869111844809	6.60488673717842	5.50123874202903	5.09805960723241	6.7330655944868205	6.548826330781549	6.942915545708492	7.05843129207364	9.223808720437447	3.6986416379856606	7.48846231955768	4.95329569131608	5.65075046471306	3.53183224599923	5.21433719911213	6.68583674104582	5.88813556360353	4.29423216744807	3.9655124711265297	9.44779746469189	6.27307739017229	5.6770130066607205	5.05598996443867	5.6134957379984005	3.78343703079157	5.72321192941913	3.78703045475608	4.93527439844299	4.80647147557708	5.452676465994442	3.93703584894298	6.71536806058619	8.43345250471354	4.7710256801537305	7.00915098978156	3.18797724291858	7.05498465710623	7.11972752526108	5.36543638286954	4.31801470236354	8.0928903554092	6.43888074606962	7.959421950924059	6.876300878297651
RB1CC1	5.85340554917166	10.4257260927377	10.4321840025725	11.2943997329436	15.8596448799869	10.0304091401502	10.0485343037466	10.0003814930243	6.6964550880359806	12.8715475728905	16.2501657636361	11.0680727014324	9.17481474951941	8.42639757460067	25.5434944940081	10.7564871693516	14.131249649154196	14.238503194077301	12.557388531427	31.2735855041783	8.933956493274199	11.7385248507586	14.984300016437302	26.087380796733694	10.706616578189198	16.9022595146804	13.909427076079199	11.140640841296001	15.488402679282201	6.20288035049662	16.1569720605706	55.3160268592436	18.601492425962103	3.1886669607157896	6.64767500757629	16.8048472863031	17.8658765224255	9.76208612069577	4.6095778595808605	9.3908938473071	37.2612059533975	16.426061809802402	18.6015646091826	8.37736949345129	13.932377262021804	20.6835240364105	11.4939619420123	10.4741654964026	12.181855129597599
ERP44	20.0147760879327	9.82540329682625	14.642841640336199	31.4526129572403	12.2270159745571	13.9538245106058	15.654172262567899	18.8294304497023	21.5272295034478	16.8195774872882	14.6090413243092	14.4122437392771	13.0011396545491	12.0676306374087	9.379175425200241	13.077280728032902	13.013084711364998	16.5985137947339	10.207134985977499	19.775626608559	11.9491912530618	17.148378439451402	20.662786342151502	11.106904064277597	16.3994312552093	14.1314224424455	13.4926228457219	13.147915801529601	22.222373548937803	17.7209940461071	19.3975934807629	25.0066172923545	14.915099933543	19.961073551195298	15.865261485093901	14.386393045571802	26.1003054613665	17.3215976709465	19.9422144624697	15.5980614022508	18.5167241883195	28.1892742666148	26.7255352049748	17.503519737414	24.144753309897105	18.2677101788353	18.117367725637	26.6363980214697	14.975418486133401
ALAS1	10.0643825129337	6.9365718086567485	18.024683980364	28.525228617729397	7.39566129664279	8.798328611185699	12.8881216035341	5.96078679043652	40.4671807569661	10.935533935512302	10.2836389682549	11.5026451317924	7.0670855450155186	17.950208801772302	5.347960845848379	11.099421636693402	6.400916835951262	15.4203312197568	6.71590827856339	13.1133509386346	4.63052596977808	21.4640691021038	12.9921474876129	3.7729675523519903	14.8530961058035	9.61875453447377	6.99908652557639	7.18294674531595	38.020751185269496	6.34774983209559	27.441790224717607	19.8884472901153	5.85636351852954	14.738284215094	18.4736761444207	13.6618983347101	55.19572404011461	13.448916575644901	15.338401763364	16.270179894811598	8.76423648438318	15.048655784718498	54.9382423085067	15.138520811507199	30.6004849008235	12.2532196956851	8.301455402263679	37.93326759387279	10.954729461224801
BIRC3	3.28800042125435	4.70614284030138	5.59741415570928	3.7877266504007103	6.176943360107019	2.36519183406254	7.3998188705980015	5.0363320100884295	21.738581919953894	1.35964112926877	1.54430988960029	1.27982866071948	2.77047354641779	3.02875114647229	10.986324928689196	2.5023103577444	4.45724200240605	0.620147344246271	21.1913889763936	5.21363659260538	0.8898088389329181	4.09816976177781	28.669539730543605	6.458598087123869	1.83161252217917	1.19972335770181	3.28427250270277	11.9968787105229	5.49166721382733	0.928145008359235	2.01060195230142	32.2211257696707	21.8365173374538	0.750495247120518	13.318364598773101	37.6965693318569	3.3339398626898302	4.856582861052621	4.71740050232639	6.026906919516269	3.13368581708702	9.03849155959163	4.34021685831395	2.08959699754517	4.273269431139689	0.847236154119529	6.4732336497637	2.41821515358981	8.10676476980759
AKAP11	4.7795511537566915	13.9358158833171	8.53558143295192	3.43521725572392	7.86487730805886	8.96121502546661	12.1461409590468	14.7395508796834	5.716209233489339	12.6888417041524	16.5026235854391	12.069783411610999	13.928115907946301	10.0553046085652	13.026679714368598	18.762601499484	14.013460298691001	10.1242036070185	10.891598060037401	9.30549587654149	14.745074728348401	8.29647533400234	10.4678885828257	10.2769141396245	15.9908710480883	9.161649380053099	10.882068930064001	11.803455303961599	6.230468324431571	3.4200334171651803	7.09884681717024	3.81313057322782	8.817219345561462	2.939677227485	5.436318635637178	9.62659743300672	5.64705420739206	13.811373751942801	3.62838411536123	11.978377525979301	9.01668128058615	8.30376074375216	3.35094714652287	7.040894526784822	5.69131034453031	21.5162350521422	15.676257427170999	5.538773210367	12.533346046848
GLRX2	7.31367792349947	4.06328470403947	5.20957114158511	6.1316687798214184	3.51320090763529	2.90628736093286	3.86824482081428	3.1544820499673905	4.33781248663494	4.5352355683478	4.0533594412612	3.794440252899161	2.69101035167558	3.76837737509163	3.29414867903642	5.297342350300821	2.72816776545352	3.58529905605235	2.7538091154944504	4.59082976422679	3.25836309434121	3.34105611204949	5.50578278639304	2.71637567289416	3.71092323524508	2.8128636802291	2.9332615756843503	3.16549156949683	5.898145327461059	4.81981714625684	5.22471263512921	3.96790853800246	2.62382481463787	7.893483869482349	4.6568897936672	4.62888045023592	6.8003470066050005	3.44958047968876	7.287232711010821	3.21615092041896	1.73712801732252	2.63377440096937	2.6631174157432995	4.04108223223969	5.2055055501977	4.8610276665815	3.432524378946669	3.9582676713367904	3.3890078335687406
SNAPC1	2.79089162062777	4.1910176931589405	3.86400745804844	2.48481865353027	2.0935275129719697	2.760623268538549	5.41213587451673	2.5182328744436897	4.87855499944363	3.42643874701214	7.524560856930879	4.33331515576461	2.9514976630024505	6.5896257994275	2.31009358969273	6.7041405383343315	4.0417862088826295	4.293233154277879	2.73827369994128	3.1649392999359898	1.9568614697571496	3.0855560064775003	1.44809807614501	4.13331192734661	6.82490752277488	7.5258500576708	4.17720776328997	1.7108187136421	3.0176803581386804	1.99465364782843	3.37326726272268	1.95785947256686	2.76914217921412	5.32840965914184	2.9426310383591803	1.5225063236791	3.37995468557993	5.63711956958331	4.886935931748769	5.2594677842349915	3.8016207052233497	1.21886975748679	4.41636883018604	8.049221737990639	3.28679587063892	6.2112571702975	5.64974678649036	2.20916243822044	5.08457208509645
DERA	10.834513615660699	8.185140613556369	3.02358087560998	5.8923853651523	4.28030636643309	4.15547290608077	6.26451542266042	6.50470285165533	6.31944005755538	7.27519692877153	5.12995046605058	7.60877669980125	7.23215010972889	5.3281843831503615	3.407080087066189	5.8007347390487185	4.12486543127079	6.189883669333731	3.7779281259605497	6.498867862995111	6.5084720986599605	5.968082959442331	4.107937749035	4.4395394948908296	7.74223873472023	6.556562358407309	4.20658453107281	4.96760814507395	4.53851853664868	8.58401719206954	4.72247673518996	3.1106063249360902	1.74534853034652	4.78448870311126	4.42855969440156	3.2673689993872594	7.16392799218112	8.872359227941821	5.13233181253451	4.90994956429449	4.308749106305471	3.90431541131969	4.35646879117736	5.10799863684669	3.79901129148418	12.405217914063199	5.45142399554806	6.04223914097214	5.01441816393462
STRAP	29.6738683265408	47.22530508175939	17.2291973660049	42.8572696421816	39.793520476999795	47.7368723110919	35.7236783059808	42.373176986132	47.2639310889013	41.9128987745355	30.245979972470106	34.2488918131601	37.6680704079916	41.6230101582356	55.2804185819205	32.6646370242767	46.8084070328644	35.8148590156054	26.2626501804349	78.995001808312	52.726006467778504	32.0560381459485	31.8749622978906	77.3066904645991	41.1027505678936	47.53194801451671	39.75151725061011	28.9776919304663	39.242755932255	86.7837416332773	38.2182471669117	30.969643839131	32.8326947957096	35.9228485764693	30.4106952086622	39.5639922410935	26.0717694237285	34.9075819046197	30.597149277295895	34.2729581727312	165.993757709454	31.4150427420365	41.8034873730834	30.5082704873951	39.5892545468058	47.7765456043723	27.3715629645543	40.6380205451877	26.3600875792524
ABCC2	0.4765998821002311	0.5382040669163289	0.7983336441609491	0.609353054398144	1.5921743606256598	1.05186466359582	0.475379658711426	1.30320814953846	0.31495608669463104	1.63449979886779	0.9268304639657008	0.4844120802635711	0.4419204188600829	0.646976107973178	1.096023756524	0.6187270167026021	1.19401005756037	0.5524114597656271	0.5477467723620121	0.515771323850739	0.454543147271477	1.3012236040353402	0.8604041225697379	1.37946599797253	0.590081366226163	0.361361050729545	0.7519800427647059	0.7995490628836909	1.33345497508167	0.7927376754707651	0.575489477805436	2.48582799025748	1.2294523897709098	0.30905034440815804	0.360494034566947	0.792350779279231	0.886815442030853	0.204613798950111	0.7984495500341199	0.39938584625536	0.7989980212819359	1.65346051458075	1.09686990113774	0.812651881453427	0.4248009089777821	1.08850440561325	0.92793155672593	0.387774423156156	0.854218482886606
DEF6	105.543381151579	9.187554535876242	59.94960542507339	83.9529257154964	58.9270042589567	42.1287279873794	39.1275092385981	34.5841256274755	44.945977116815214	35.2865648720156	43.3849911360648	46.3516845046135	46.3158462544302	48.77588703659221	48.345842534040614	38.0481283121638	54.8832287174611	37.13330174102239	72.1844074143	28.187884309026604	65.7380644321611	64.94861281450721	89.60299909810341	56.9397902693565	46.1003251532265	37.2521748732939	28.604368322787398	54.8713758397517	98.1079825001849	60.840851418295706	54.646815208303785	106.426364041754	92.6987283225144	65.28051093626951	75.1985957656796	80.5488610722443	104.351700706332	47.6694350194602	104.331257198739	52.5141664788461	43.787687522259596	87.91843279544528	75.3012958161516	69.9075495733565	83.519564800593	35.599884226060205	29.4646049690874	58.354846020862	41.6991417924573
PLEKHO1	30.3989363250234	1.55327366212245	12.0814866346104	15.9973477346011	13.0481344858405	16.2867130337212	23.352635112109297	26.126804005430003	4.3142523178576	25.6345956672796	10.8319549242251	21.1926843465684	14.1792578931477	10.6269898657076	24.4760680959932	21.443517729047606	15.940611313410301	9.749509293885009	13.8368343206299	16.0015838720855	23.322672161229896	13.9023843210022	23.7066321104152	17.0160923093964	23.7811526505193	10.8095337596106	11.026573090672601	17.980673388061604	11.7845457195972	15.4291405160519	12.394934817088304	6.170275527283501	19.020417100796	11.8038925420112	14.987006924468801	11.4207903245983	14.5515568818891	24.850623324527696	13.38397796427	15.3678715492538	16.811058398192998	7.807160503703152	4.85048089413611	39.4982580519065	8.165970494296781	24.9857150194862	18.1685350587282	4.79128982761256	14.0765867155127
GCLM	1.57274167051954	2.08970177305071	9.73336151674772	7.72079056275552	1.7780755598602098	1.7578416586586398	1.55013979702171	1.60897328751734	4.03727585816516	1.84808284948421	2.1076777909801496	1.87781435479128	2.32549715057257	4.30259958498529	0.699867312462223	4.253197134049009	1.92787536500841	4.18224743513606	2.72406576626622	1.65920729640028	1.76724888426109	7.7875634560730385	3.17745899900518	1.8034843056764096	2.52350864302299	3.8157831766652297	4.24572775175621	2.2994250092302	8.15451726392634	0.541470438461577	15.1127937458071	6.49616434115841	2.17727283577674	1.64854185543132	3.5463412713930698	4.33517494712103	21.2294345087102	2.33394751505373	2.92465993931834	2.92545242844415	2.56513799004167	5.27143199309388	9.21499379954444	2.69755956097838	8.35052191098366	0.8636468654719	1.60247351140788	12.797555223029	1.6903213726700903
UBR2	12.746144475104304	11.8414575088859	12.3844265642243	19.4620284976597	26.7403726793123	15.9755706447383	12.7285932230363	16.5049163993744	10.8547041118981	9.731057629604187	11.179968316959801	14.7543203657273	13.202693434674401	9.94186619252117	17.1806105711492	13.3398621105658	20.1924068244802	13.0210046893967	20.550006971507607	16.8594028889379	12.5178407931212	16.6686863470426	32.350903016272895	12.682831424960199	11.7017420429777	16.7502760014817	15.5176134654824	17.607863771208198	28.76781312005	10.2129935748055	22.2568073826721	50.53291082168611	24.9891694915232	3.12903343129418	9.37385476240499	23.9391047858991	30.3932637483776	13.951366886949902	9.102276736222699	16.4137159279251	16.6565681369204	21.666071769060306	16.1172288194925	13.5646294743607	16.3219456021918	13.646401106809304	14.1668161627896	16.2396575977244	12.3877203043212
EHD2	0.398116262149438	0.0	0.144805343662846	0.0591583653847462	0.0535433256346944	0.222869660156627	5.303765478997991	3.7769485683063695	0.0617423469999656	1.58202740573046	3.58820407260474	1.60627026574666	0.0882068949820819	0.227085770540772	1.04082114151823	2.8630954805402005	0.030749077674902	0.7797013826072391	0.313890310853076	2.8917207671176297	0.0215512828519624	0.691443393208015	1.56842449731287	0.0565713136929137	0.0806504107182539	18.8825518573761	10.7802345339449	0.25966035588102104	0.0937447220900913	2.9696738896698	0.319987066329666	0.20400891397627696	0.255445651189634	17.4274402095783	0.341438776014914	0.422575297117117	0.188787708690214	0.0320891367640282	0.15308918814039202	0.219718947321554	8.539978202961201	0.184994559901595	0.6731982788292089	0.0639468031696292	1.4723153044277	0.0	2.0700473184621	0.6856354440869351	3.36592750148898
DEPDC1	0.7688347157569889	5.40013577541039	7.18794104622086	1.27106317171169	0.222240170450712	1.08346464597914	2.02468831729254	0.8345582033830009	2.1788104568493303	1.25649384933402	0.876901367245874	1.5410093354317298	2.3628383575688	2.1800292894013302	0.275659120021779	2.63770666032824	1.34802901002875	3.3319639884875203	0.6877801624415789	0.949156549358343	1.64872424216562	3.2018454407141	0.371743935658151	0.184163389088381	3.88575427358937	2.8377265013542794	1.97663744093148	0.33342528120516995	1.82235130536902	0.28510159593441	4.49548104774567	0.111854266912681	0.083158289564105	1.30063147905572	0.994722144482197	0.52936793592408	2.55288444725088	3.4229245938253303	1.23595664062071	3.5385197063651206	0.509295180646359	2.06098200075856	3.76340862869738	0.961384021488511	2.70663798671453	1.49497574633916	1.3611632012370902	6.10392253448724	3.44676039303682
CCDC28A	15.7144364309418	17.3365636904708	17.1828192390045	17.6216470635148	21.527845525534506	22.3605164542723	16.031146092406303	12.0148509093787	12.378721920912001	14.1667495285632	17.4977296065619	14.9121250151263	18.401368065041	22.947842847522203	20.2791457744489	9.893201160158911	19.739125903484602	19.998825951793197	15.043166310500801	20.5839776158909	12.0251725070629	17.4391157116001	19.1962421036092	14.8010591735645	18.531951630383002	17.434120637263998	12.8755974274399	15.1968410567995	20.017808423982	20.348751909773107	18.246854894478602	33.961538399845	22.214851396435197	17.3137639242033	14.850084902447698	20.0023540956152	24.8184864467089	19.7672063540831	30.1461563285605	16.170659285442	20.6932597638192	25.236696980755	16.638778702910002	31.614293434928197	14.2268220440366	24.967268003206897	16.784742760015302	15.2403584672747	16.3834407057809
RRAGD	3.8894702634376097	0.896027905242604	11.9563842471865	10.964822084999499	4.07500438660429	3.97575172153601	5.9573994854896615	3.7227575910031496	6.04174374254415	1.20204970157526	4.3527126914799	3.8540192951429098	6.902085039390861	5.84703398802246	2.09403544285043	5.29166684778724	3.18214429575571	4.925489635112309	2.70065091140296	8.05967811429724	2.9064199640483097	9.0759925255917	7.48918039421929	1.48774068918763	5.7602702505381	8.44030595839285	5.518216330310991	1.5128195694354298	18.4193646279318	7.83279410618384	6.70608593921729	7.695880915846982	4.10142559887623	4.43501788257884	4.8202447834249815	3.99935411271694	25.1066874081404	3.8615166544626898	3.930865625352391	4.69032412071177	4.563113341161401	10.788394847542904	14.291385969995599	5.1929847351007306	10.520029843161499	1.36623689222011	2.30646771208435	10.1979645393435	3.4315058258990496
HSF2	6.684133931821259	10.505895049199301	5.94400969297418	3.4289185882775497	6.944630878872322	8.37898838802903	2.1186630824305097	6.074987433807548	2.39361595358027	4.3017939305083	5.81617392160769	3.54330655429237	4.98390682484965	7.36848619108574	11.1888779639541	9.16859565976181	6.902637781503858	5.70642971390381	8.84443539015546	10.6274240560698	12.5708385159602	4.676123158852231	7.0495288607797	10.9657314266356	7.021529818968902	7.368002333946579	6.27898007253246	6.43546470782514	4.70509224204553	3.65391325588536	5.59450184320127	6.44288042662889	6.0870202945116	0.5918933404513029	3.78595935625654	11.7484909172599	2.80460749903889	6.204883349452009	2.79290987834977	3.97900763019642	9.620301713055438	3.80857254867651	5.1614536288831605	6.51255091340098	4.616639253423879	5.87896130680839	5.67612426776599	4.84625080957718	5.784223733462301
PHF20	5.14614119773286	4.56097089335559	6.82159778197584	7.0894220564584005	4.477432695724411	6.00111551585028	6.01707198787696	5.35111539631891	5.899420781976019	6.24126277108362	7.48768875389212	6.197238270188321	6.13577360285895	6.73959799776004	4.6250279446941205	7.10647101363825	3.98845507877524	6.35875366185954	7.178413804349638	6.81057162824854	5.56361091302376	6.093593936747018	8.14896842890584	4.998273068195	9.23913456890128	5.426514083227861	4.94695747738621	4.10325599724024	10.228825044992801	7.22338941288274	5.73321966581061	13.912549153485301	7.52474251879058	6.87418506116709	5.91480114917553	7.96977158592769	8.70485214087129	8.2386009510611	4.86178249468152	8.48314533103373	5.73543522392317	7.07834735090909	5.64904491747667	5.581286868610281	7.11006512888446	8.852595702909731	7.22917077989017	4.2499242397811	7.05973862666358
HSD17B6	0.228329988019581	0.262090219910311	0.5095924389802621	0.300270365148281	0.0679425210408557	0.444108779372359	0.472816221242623	0.326354139494672	0.407401659016146	0.37017284199488093	0.136042297462152	0.777843550962933	1.4603942621549195	0.547698962683873	0.079591717752767	1.10696418557011	0.147402488842393	0.8061642523025351	0.142980777431517	0.21564766672099	0.22789153631971695	1.03854390226973	0.0232773650530897	0.041019893706406	0.716375853303293	0.775117636103352	0.543379416270235	0.329489791375432	0.192594004625984	0.309815268206829	0.4090476293135961	0.0	0.0945413124753888	0.690498811120678	0.6364279405517901	0.126701017280569	0.0614250365829144	0.271458278435133	0.302180448538855	0.8637553211321999	0.272876320108184	0.324584873358902	0.0523671317755278	0.462273568944085	0.0586120549939943	0.330410913009511	0.800198020473274	0.260414353242418	0.838003205201949
NR1H3	1.96796881425328	1.17653498218818	0.7857174994829861	0.7300402662991801	0.408554233272582	0.801998705904212	0.988046519038164	1.05507720154801	0.612450310510377	1.29370620602946	1.81079679131911	1.74678990248429	1.1324322344501498	0.9093831468847072	0.423763578860123	1.34459965906208	0.703878534124995	1.2014206844161002	0.997955189886875	0.472769697222463	0.726293442544552	0.634071574341057	0.7231898435903029	0.746838305881785	1.48719428516124	0.608864564522439	0.8117292795524951	0.6665481208200029	0.5677022996318462	0.863996059136161	0.6812401214318959	0.218478471058382	0.304553021220107	1.55401374608123	1.91349485787428	0.625832285494997	0.861847182897813	1.30133929473259	2.418449015728	1.08481491108878	0.635836732836115	0.877150274694256	0.570748606929749	2.3361803022825898	0.558042609170875	1.05362617004918	1.59230315647055	1.18631232820062	1.60294232154589
TYMP	6.78718500387804	7.48471425792757	16.0124397505834	131.705254828817	19.045546842585896	7.1551231317143715	15.3644034295806	6.471310154154709	39.266184377917206	2.44402664089065	4.81340322137336	3.3878554396892	5.8596750407735705	12.1806069404524	7.176785189766999	10.032145822576599	3.0753746979289707	9.09195068316866	7.70235178487432	25.6629109696129	1.13909305514047	37.1941433901306	103.3190159796	1.1649649812619298	2.79879328084207	3.00782885697523	4.2316611849211005	7.54762129511196	56.3054237053611	8.01664218444515	18.769350984598105	39.9786724442632	39.967745026024105	17.1330926060385	14.0394480610311	17.574597550624798	72.99642147448509	8.77160118904351	50.4290244157776	31.1411613235604	2.65211527472257	54.489865940055296	56.0932277584625	15.3756341843006	33.578325310015	6.5590904961548615	3.52777799119309	41.6404129103435	7.989965088164428
NCAPH2	22.576023872180706	18.601450240374398	16.343177290189303	21.9522570290286	9.43940372163759	16.348191263988	11.610036120169301	11.404113913037099	14.025219291810501	11.191135536234	8.50009603995185	11.449695806853097	12.8781049325869	14.6740709156265	17.5702242250796	31.2022991411344	12.4146096799106	12.3496503337788	15.569765167760599	18.6176624974761	14.7562585829733	13.575963212657001	12.7678774760635	16.8182729447039	12.9667556282531	30.5336484584673	16.0218235307867	12.0815277139674	14.4428201183674	27.577555531774998	16.8086667957795	11.2742779613746	13.4743284428448	24.517047812216802	16.323753608829	14.8898720511202	11.7680396617536	13.914638435888099	24.1425575061197	11.682423066752	31.8190801943382	11.358484353137698	17.777343510036303	15.029638170824699	17.2543163856821	9.32582988770215	13.5613188317149	18.226679266986	13.502948471993502
TOMM34	18.3132454577602	29.1874366813584	13.2937088889021	10.2579945929893	6.18087542654896	20.36962173068	18.3150294596476	11.638041638484399	39.1432585604684	21.2370401743412	17.6828784940516	16.8860283986406	22.4882811345296	25.632797041265697	5.71688792349272	32.2045269714145	16.5547132706109	17.1561151709917	7.703217498460879	17.895149458469806	23.356052598143602	12.9078063597268	6.27235913621138	15.981611163789301	16.9570929019789	13.449062377144802	14.899370163362503	12.619314895392899	8.32330410809247	25.470025234994893	11.872905924495699	4.790571418341849	9.3471519099554	20.7434166103272	17.5100980801589	7.013719161500161	9.266120875948287	26.0705613774077	12.715987824830599	17.8534074760554	9.30119613728309	12.6015359073243	8.14092582776983	15.063784275943101	6.141996753227731	19.808192340634502	14.9437540192203	13.3037261372431	15.284341048827601
SEC63	16.4111051300822	14.815802377946401	17.3341048801666	23.9636122456042	17.9788047590482	22.205863489088106	18.3013760589702	18.146007487650607	9.91158806917402	16.9266995248353	21.899427012989396	19.181411338862606	20.1666304463124	17.8087452014265	18.446226817669306	29.5069492060187	21.4533520866359	18.3613263155574	9.88976405960894	24.540985120521	23.6010512576059	17.670268510314898	14.0327186800274	23.098957053513303	26.4774379989207	23.427655603082695	19.669325111873103	10.9247868978701	19.8356001468187	18.9756991788162	25.9269687811971	13.6349779487899	13.3174531782004	13.07392387556	14.9639557774093	12.5769383493268	30.5126349699957	20.4581086005499	14.4053024394521	16.559814962928602	23.8992221720965	15.7304211259384	18.522070743331398	19.5317663007929	26.6534335882055	17.5013284890799	18.0698510386168	17.468717834641097	19.8540036251257
KPNA6	0.7687221868344359	12.2342510288007	13.6213168975426	5.06902561027358	9.960505393869902	9.90324338580486	12.064068196823499	9.66110013131142	4.35081768021155	10.711618784394	5.9868462410855	9.947875411583553	8.09035283280338	11.245248429559698	15.128979854948799	12.1039469131868	5.526647422695008	5.113408834919982	9.55283283028342	10.795917345440099	4.49099313680164	5.43739625994471	6.290738340666469	16.0848591217284	11.710118058505099	10.774137670227699	8.96818771002074	5.36151645860556	10.607195818867	10.4367558690552	10.1315801771117	19.9037295519435	5.66221303157261	5.77994919650308	10.596270155819301	15.5791836876876	5.764217030956888	10.8788528056584	4.91119093830487	10.0537264390949	16.7568675212622	10.5322720446435	11.934509360159801	12.061776406802899	8.04946224588569	7.55022389390112	6.70285611432403	6.47367471666257	11.503260056578
VIM	82.93636860043542	25.8370186134665	109.377706950723	471.641292241297	171.76233359426502	129.749855341739	86.4435364057004	129.361919021186	103.477534969323	106.816452096476	56.147620917489704	74.6854484746883	96.55819292013041	99.98982489880407	227.206490932108	263.179431399496	105.628202699099	159.115162362185	94.8591745559787	364.21566025906	173.628863782881	207.46700889475497	187.97274575950598	139.387669885765	119.946144332272	169.042668919945	84.62362306048	94.46430257812321	319.492564080224	423.092274594008	271.993430037925	347.593401381969	155.122567223142	106.33273522	112.023121455641	136.074710470714	418.403424768162	134.86114402988994	190.50015934217498	190.00420203214802	216.03301945746898	227.32078359525903	511.89785914270897	236.408366242238	390.591549794499	264.673022571565	105.97960744256001	266.209185492384	74.1416480222863
RTEL1-TNFRSF6B	4.31306382912184	2.40390122007549	3.00200380299137	2.52032838668134	3.66404932562131	4.331867014835471	1.6715419912700098	3.58003022286661	1.51908580938193	2.3881992231033102	2.76608865324892	3.39519570083039	3.6649590008963298	3.901230571894601	2.56542146406279	3.71735446409651	3.555212892144	3.39815432510456	4.69280473292316	3.21273046468263	5.52560861356045	3.2958620174952102	2.47186007866089	3.21145813962745	3.2957898695802905	4.49373367286158	3.3942539144561	3.64068967325272	1.78617636087202	3.01230645160632	3.26156349089969	1.91096981311098	4.38025521678246	3.48389084141256	3.0409420622804504	3.24945083410086	1.5163641363574698	3.90006702900756	2.06664062452721	3.28374366665978	3.674986523864991	1.58437765020373	3.92537523569776	3.7944570106573496	2.27362948794915	1.31841517859712	2.3616042768206	4.03420295338613	3.3524210957783103
FAS	2.5994087901066	1.00081062819821	5.37272372491797	11.0119310614363	3.92509149163097	1.52222259768282	2.81091972223317	1.7580900081083302	4.5569836891446105	0.429133819530817	0.678796920574866	2.01048192317022	1.6933392496201598	1.5948962841796002	3.5458124527720694	2.32294668120796	1.39502762519474	2.38808980896556	4.097468901161971	3.56835418399918	0.727736363009004	5.23175858905791	11.2067868339069	1.38676362057713	0.578948881769466	1.24580069048828	1.46994062890473	3.02211923861619	14.0603494159902	1.00405126470421	4.8709218806956205	32.705642210334304	5.05005473709646	1.51973761598128	2.20940566411245	6.06015450127834	9.61742083003532	1.5037367581611398	0.661128658849011	9.944482428946438	0.8891717451212551	8.121355270109943	9.34249158239003	0.65701437248582	6.99494631790643	1.44776680029201	1.30372886519561	8.562784520083701	1.61856870011316
RNASET2	44.5325392224621	4.65514477734718	19.896871863420397	29.2607542141157	22.2233944421355	23.9799861696316	27.536217789436307	22.892131383457798	12.700650396959	41.0786308094992	17.6725761647863	43.5932432731431	35.1609391285791	8.22322053395634	15.801835355051901	13.0545568182779	27.8912359465158	24.496677855591503	43.4990386308302	28.570621302761804	22.174059377480198	23.729107191786	26.059051292258896	43.4343086563391	43.32426873928221	22.9481591956633	9.079089221087331	21.3159382639417	87.7464160830299	42.3487787081895	23.228362009967494	50.989301012945006	14.112156496765499	50.9732612698026	36.4667246566851	23.755120469137307	30.738113798000303	43.9008640483058	62.6330846357082	20.417663597111	15.9516006292754	32.5301980179915	22.0233285452911	45.91222108481689	22.593716370036105	29.4748558392643	25.876254237143602	11.2106934096901	13.4465513833566
CD44	5.27633079872197	0.40922123500590296	4.10852536569292	13.9798006069036	24.382554168291602	7.0279302182686605	6.847245460593902	12.8056799732211	6.88241028587249	12.580267430884499	3.4217819928645	2.99659888225008	5.146920438720559	4.87524540257007	41.346608502283004	15.7317129219119	15.0703123070525	4.91006804971876	11.889480098952598	17.7475184300339	11.322198245362301	15.650989821782598	17.1282688742511	13.5423491490958	7.07079876013803	4.5507765623897685	6.8176237483624815	7.01740504096367	21.432532334067897	34.235645473523505	9.69969235538649	27.378623922512197	22.001843030286608	15.9514781926284	6.07951641508419	25.527501241412306	17.8422907542835	3.8983767717012094	5.90788581415685	9.59230538439376	9.085199409765847	39.3091619161073	28.4244017304736	4.76236907301447	12.303000783053601	41.7196011767385	7.61431987809466	20.522441969879104	2.8711444722681003
KCNG1	0.0958016127018444	0.0	0.345389224357216	0.0373291895416378	0.161539669601847	1.44499111589984	1.29159335622857	0.0441710067573285	0.0219148275039582	0.943839520761094	6.11112551957129	0.165196544713015	0.107342241174871	0.126904991935219	0.505095067194106	0.0594502117434456	0.007276051374719809	0.35581782129903705	0.385657688552916	0.407161910351876	0.0	0.0	0.16603230799825305	0.0	0.0858781658728443	0.00878973456727716	1.3679313393528798	0.19968832416261	0.917404819428334	0.0	0.030286987577008	0.0	0.306004077166086	0.4574466537005921	0.624438016057723	0.611347032226538	0.0154634551929509	0.242980642355776	0.489037262502771	0.188086388429016	0.0	0.111868534113196	0.115352751213019	0.297127991599965	0.018444125892847	0.05881367873195401	0.866120365189877	0.0943638613344138	2.1436587754407297
AGPAT4	5.2739181000415805	2.32741067896126	1.54340043541008	2.22659069211893	1.17148611596776	1.94213733666297	4.17417564572208	0.468202444705469	0.8492399267004309	0.43726008098443503	2.14012010470559	12.232364368924001	0.8258246880115749	0.461288278978803	3.03385557576204	0.791933035972318	2.4519496764311803	3.61821301043899	2.6715311438110803	0.16757970648998002	3.27670071288566	1.83245760832479	1.77363298151241	1.41237598233398	2.45245037253976	7.01607121619828	1.5656506559331498	1.79159512183423	3.88812227160653	3.54506412911737	2.2955732496341	1.98364160360513	4.678270780131429	1.2667588898566298	1.33445532136099	7.645924014421508	1.5509673055240902	0.5149346230544439	0.8670435433554351	0.648348673062653	0.54807303662394	2.37821346667199	2.42288643198683	0.230473279459227	1.4481738080884798	5.23499569360827	2.84319573714814	3.76621245763661	1.83854702631183
SLAMF7	5.08783276097561	0.17967975625274102	5.92450584711287	9.007940674451929	2.68294935973623	2.20593670938024	3.00303066555356	3.3009944767463897	1.7089484479623005	0.8745558506126391	1.55087656134382	1.85089859222217	3.938797274519561	3.3625341258188906	1.72114413527358	4.22136635039091	3.2079098819328395	1.42240144831089	6.4286787997455095	1.48262790602215	1.0884624118491402	11.88004258603	10.3080437292332	1.60053123848111	1.34707712700607	0.364383875279705	2.2797120034484	4.50912502410064	2.11967094177375	0.259627307406531	1.61187498285768	7.93373775127954	6.323746578472612	0.825748158078401	7.60391854749372	9.38957491286136	6.87248677461179	5.2916821263821605	13.511502446621401	6.11648813834924	0.45539235412054	53.8307956399244	4.505068607718151	3.59726418480512	4.69100181421828	0.39067000439956107	1.12852259622302	17.706549747225303	5.7990614555343605
BTN3A1	7.103878106409099	4.05830546691958	6.375287534135442	9.538491623497519	10.882775184651301	8.269629907455549	14.0173855427127	8.0793827220913	6.23016508459793	8.24599114101036	16.4128068899942	12.0690464660728	10.9661465351185	7.202418532446308	11.104100772251199	9.3899021448717	7.934735005511321	7.72575508504094	18.9643112639026	6.2415964313731305	6.3265290725194205	8.39743582977129	38.38758984603579	7.6051875288737	10.373185256865801	7.102082520583591	9.91205852696794	11.708071956066801	13.820118544326697	4.93404835595628	5.0384582813329	9.202684102926973	18.9519378358834	0.4720507007480829	12.2613883363853	23.0637744186342	15.142474734238201	10.9640066090031	4.9437977705932905	8.55246488053816	7.7958582235522	18.1164117488596	4.9189366775998895	8.50853415465494	9.44235020918595	5.8605905187366	15.6169502420456	7.71998262568869	15.711975673401401
MIPEP	2.02882112141129	3.22223473829127	1.91896656887454	1.82717320451418	2.58186927654664	2.73095587819788	2.29370917748186	1.72965083795097	5.5831774719212115	2.966134144702	3.06191539276237	2.7175942366174195	3.64573126156756	4.79119088341786	1.88144672118761	3.09404200715365	2.0874460938141497	4.0511054660854	1.61631702252825	1.97036280136215	3.2582193752810498	2.9699178905602794	1.49854564535405	1.88888458197527	3.5992110486535003	1.74904172930485	3.08013855297919	2.31595203222058	1.18517741245219	2.35765586371983	2.4607059970236604	0.596941263296396	1.60310429938028	2.38023932024167	3.23703746480927	1.99670032899768	1.4087581943861398	2.2330301137987103	2.5475101264574302	3.01349442122861	1.1711452170688	2.2855067115849903	2.6952688814903905	1.866605605927	1.96526843191197	5.09620799003099	2.7686197033667006	4.5960603831459	2.5197863067793103
PRKCH	10.9892559814938	0.0646271542640298	2.917431141034	5.61715788456005	5.5213750054764414	2.15390527914542	4.20625403924667	3.9710835598223	0.36286040262924296	4.64024776932806	4.98155155239268	6.073467872519848	7.30961305605195	2.49669480789622	6.29483053714059	3.19461991095868	5.1982772589055	3.99504417314954	13.9931939627687	5.20885582660473	1.3885371947764	6.39183140461095	15.9167617001299	3.78910467291536	2.06855668565765	7.185279513572731	6.55807019795767	5.98164731110059	3.34644239644094	2.22514149280082	3.2225028930994304	9.862810155780801	15.9682280477765	5.58253286894623	12.964425803092	13.734234484873399	4.21675989302951	5.82527945612972	10.323301539511599	4.77693084301473	13.027900466305699	8.57244352025592	4.32525227740359	10.211566441209301	6.405720119475008	0.422505060141555	0.901162162193468	13.449895959347696	7.546774051830009
INSRR	0.0	0.00954277210955491	0.00428178262338445	0.0194363039776893	0.0	0.0146446320280697	0.0	0.0	0.0	0.0	0.0148600047997119	0.0	0.0	0.0071433527165198595	0.0565101196044646	0.0	0.0	0.0	0.0	0.0529995611671973	0.0	0.0	0.0406816718466307	0.0179225381732605	0.0	0.00915315628496266	0.0313566989708338	0.0106638291453701	0.0	0.0	0.0	0.0714361577725027	0.017703120489897	0.0	0.0	0.17398416614703194	0.0	0.0	0.0	0.0	0.0	0.0303897046265697	0.0171603062587499	0.0	0.0	0.008749342591580521	0.0	0.0051718654769823	0.0
IFNGR1	18.7116599373371	6.5189043773114514	13.187942744688401	65.3847467348326	22.587187379436397	20.9668050308497	15.9023476105687	8.52515257425116	19.2216643966225	5.61333372887609	10.9588567590674	11.1986356136449	7.75277043947791	12.264681026618	14.2784189906917	14.176837965899804	15.762331904936	10.1477992753962	22.3186392731708	26.8935080393248	5.738599573154758	28.7685028321599	55.0326064376301	19.718255811411396	13.2131476876824	19.252073545844894	6.027747494737741	23.300971074918603	79.5595465136722	24.608632796157497	44.508470416265	160.411511478354	41.67859468647779	18.2675046444595	13.726155611595399	59.1378199494134	62.9436239383619	13.124277412276099	19.974982590268894	10.567160504628099	27.4230626019152	58.28541945630121	98.727879780022	15.465933581686	38.5947414866649	12.814569637641098	13.8536925432586	19.2531648845903	12.4946648830974
B4GALT7	4.1582083131851295	5.31014772738332	3.24987125560036	2.36718085140328	4.7309611453098	4.06675246929544	5.41650159025195	4.82490827317505	4.99197127913965	3.09459997218626	2.75632069347671	3.17564623461681	3.00876803157823	4.13869279365076	4.65241165091287	3.9720652600566297	2.91581270358198	2.9746041345216296	4.07183259142641	3.81048277682432	5.16708132284451	3.49721863635193	3.1983233196356897	4.8719322709601	4.17343004125944	4.7371993351817805	4.4696106492954515	6.97980190556329	2.3850572496759304	5.35795895608046	3.31728817602374	3.56220756675238	5.56086540029783	6.200865380023202	3.32452758318555	4.96551030671222	2.2773250463435804	4.21452240402229	6.297332227726329	2.0064410172961296	3.81288437445138	4.89175811250154	2.6829835123698	4.90175401954859	3.5284505168750298	3.71210320367672	4.5480685773982685	2.6353400634660096	3.9241072907427297
SH2D2A	2.27166523112475	0.533361944339773	2.4020255067171004	8.962209752132761	3.35933212314108	4.2517237810793	3.31195620593423	1.94243408935312	0.850333692997933	0.815553101177682	1.42270348500427	0.842495641343354	2.1114575649492697	4.0590850587422205	8.188568286634199	2.45895524615253	5.889582695815071	0.3787751636263049	17.3381430991501	2.4380548307627903	2.51464520713552	8.08678910298004	8.589792495005138	8.38477980143937	3.49677749443767	2.95582817609941	2.6242332919403504	6.82111491671207	1.95711299867588	0.109649380439858	3.32969981059093	15.5106958277451	30.001339225128998	2.02697550208294	6.7126465271173394	30.957243459702397	3.0111570162849803	4.80406228039959	9.69078125612632	1.54268385662505	0.6170133352764681	5.24238535224796	7.365086858187442	1.37886451449509	4.7710959415493495	1.15009272441875	1.2481995892142	8.46851794582945	2.03747098038964
VRK2	6.339490617241019	14.2992940333206	8.449578396981831	9.33118734154031	8.64871797717012	7.27876783043394	9.80658398750764	8.86701999667325	6.65432472526731	8.10441139602651	7.83990454301427	8.483760177449911	12.8468879915591	6.590658306394332	6.93293226073465	13.1456407964259	9.099561522881581	8.804790121886619	6.36772068229053	9.78237911772908	12.7690099690575	9.232529089281847	8.88925061265022	7.21435880022493	9.57014995449037	9.17285721607728	8.58912467986137	7.121903679017791	9.49107566962076	4.4636776011654105	11.4723866664361	4.219766366800149	7.760427669865531	4.31046199462901	5.07156937956822	7.773989350124189	10.861073724265498	10.0084845236604	7.06636453768754	13.247214669133301	7.8396725341576685	8.18252766316455	10.7319547722993	5.22747376234466	8.62697740625283	9.65723246004699	10.849841602769699	14.4636469023236	9.03898063230786
TNFRSF1B	67.0358472057792	1.03763122885261	30.303868845183395	109.134486712629	58.8029511379326	22.595682641086196	34.5745963101067	14.611998191420698	30.6629099284558	9.16709771417427	6.47342400724349	53.834750983529396	30.039881040647398	23.3117586851553	36.149723943904206	27.666580330019002	15.882986529811001	15.041644991721402	41.5738750073718	37.3493995901392	16.1169141061311	81.0486756717739	122.07355085762501	14.7763689523747	15.092079905896801	26.0344062485314	24.871935376669	22.5961402436067	136.137938619741	33.2127786314389	53.9372728636584	196.38577539604302	93.7212632902056	32.9722817729065	44.5971961713222	70.70896030985391	133.499594172208	21.603231323101696	34.3977925690603	34.9143964586501	14.2522045230205	144.948219547261	157.060255663505	32.8809420998113	53.2067141383068	28.3420340138382	8.90606073880057	70.2738515462149	13.9806965855649
VEZT	2.38492573933991	3.68516907885755	4.71416158507962	1.9658027728290304	3.86823346807282	4.45219534049802	5.53543002036411	3.0505355895353	2.65874407248741	4.51176154466466	5.1832022217202	7.12334086491387	3.4894723554068303	5.14425701903337	4.74978965600839	6.4955638072656114	5.17555220745096	6.6699342137519	3.99434634157565	4.17095945667471	3.22734763097481	3.2795807872032303	2.15381746566522	5.656047182581309	6.09772368563391	6.39071158184867	3.7600239729375695	6.09173977051739	2.80416829379068	4.58751192962341	2.72529334883986	1.81275113266599	3.27997126302282	2.08479338121999	3.86747672676408	2.12044668508485	1.97093784734292	4.439553669056768	3.5266421271487896	6.39873969095889	9.36044845487964	3.2869600669182004	2.62292064178534	6.327174945089741	1.8761206633441496	5.7091306894639	4.82124949762175	2.8501309315772403	4.89509213202851
POU2F2	23.699565470775298	9.84024741297005	4.69259210259453	6.44213210212896	8.02001347134117	10.826405822602998	26.4840956401271	12.655343999520301	18.0383887453588	18.7124355324961	2.43178605882411	3.96101166281065	5.715727344183941	11.057235985119199	3.2665241094115096	9.83608938478293	4.29524032120509	1.69907716255228	11.305171976205301	4.12478458113902	4.97908039374172	5.02549223701251	12.4840983617094	5.96522339023599	6.0230441483323	1.28015042927256	3.97212505040589	8.43208906430755	7.257710951792071	18.7701346236483	2.3621980742931803	4.68156712974118	7.79650213815054	14.119513855865	16.917154345003	10.5664626157478	5.24571979086046	5.3412967103214815	21.6980636812503	18.8143352584758	2.9522619013609304	10.1379411465885	1.88854164117459	14.0724824087813	3.4201736358576698	6.77784720735335	10.821725610210002	3.2905652042704805	5.35733410136767
BRD9	7.654633128994732	10.9128779386679	6.08570046754359	5.3741411029734	9.235951721906947	10.5866472813661	6.56075740187106	7.99791499717093	7.17803891961883	6.84730348282275	8.45225992974714	7.64967738072696	8.58536290331935	7.536839315000268	13.736651966266999	8.17744503134315	13.009490707510901	6.6162409898779	11.7294419697493	13.9208258472601	10.4302183040024	6.120731318723849	8.45990468839113	16.1851524607201	8.15714419559569	8.09722195010929	8.03040730760621	9.65719226280267	6.9679467541963485	8.46114896586493	7.48543579890805	10.0494891549965	10.5176817638793	7.9810764139176	7.62020858073583	9.786702516967381	5.11813809062277	8.646213864475019	5.34921102142347	9.357385379787473	11.228890577702199	7.033327806547179	7.38551499023908	5.03141451723376	6.0942296962569	6.54171184070042	9.318153840821179	6.5931671195309285	8.19200488409881
SNX1	6.38056943781497	7.17798953897995	8.93658641555245	8.59533761563151	7.60604573479009	6.67857455304	9.96526653778275	12.4980733286099	6.509872380378232	9.481612610547261	6.960323629294031	8.81502854236827	9.53275778578547	9.79199027090544	6.8096166192079295	6.77866554906221	9.02182985821765	12.735528422219998	8.37932499713073	7.77045358945362	7.60389758481199	8.08464386450901	11.856033050123598	9.38414260793824	10.965827654493301	6.59075874861455	9.3540644017718	5.811999311102119	9.826230299872881	7.51899956883737	7.39964415812256	10.0097056840444	6.71762500395737	11.173415290155999	6.71981325777105	6.79300728382833	14.4362151316424	10.0114500814459	12.9529790603882	10.845964058085404	7.60956136113886	14.6823035101541	8.61129843953911	10.704131510135	8.36627359301342	11.138273317781	8.37910246273185	11.2888155351502	7.76319861287828
TBPL1	3.72679490507117	6.213880501264452	5.70439831460696	5.5308029913889	3.1195761119516896	3.65723455926233	3.61960658700968	5.21187199338848	3.8951811908062406	4.7931601236196295	5.742880203802152	3.55046354284968	4.02770392386132	4.44138203231925	2.4761727344048	3.74932526169282	5.434188062096631	5.06047828052881	4.17197584058504	2.88657176430459	4.24984112654115	4.55882568568714	4.27686359610094	3.36612227171536	4.74761337516862	4.066333728818701	3.651895766512221	3.03725492943743	4.86800159135512	2.61160448007579	5.6740167845821	5.87291505455225	3.83034772099987	3.98180123065857	4.04826734735577	5.16594455329854	6.23702921964856	4.1247436257145695	7.0576495567292	4.23961152897684	4.76761881768695	4.2180113942891095	4.98791993788099	5.77842644343977	5.11366044078581	4.50993102746006	4.74786322189494	8.667467668192119	5.415728063465611
ARNTL2	0.196867992534483	2.4125461667203503	0.24232571856817	0.506574154939059	0.659492290731384	0.100874523922404	0.261848916892572	0.116458886640294	0.921072385596336	0.219262610250822	0.268344064906727	0.424925143601195	0.353765931954487	2.22351302658278	0.26219789133390403	0.919137584244341	0.093097092969036	0.0579092603017962	0.199373371856799	1.36818763087595	0.6139384281673089	0.330134428943742	0.32566310414244	0.2891697886563581	1.64636712452182	6.250309384106539	0.6104423956270429	0.119114803571369	0.844103322176072	0.582898458278594	0.751557956085342	0.035464033645235	0.31638972320480296	0.405967800958258	0.121055844799963	0.53590738169825	0.7154754483125391	0.5711495654651609	0.16854499189794298	0.800409892673855	0.395086459519087	0.411114721044912	1.31620507406364	0.0960038709791524	0.710361655198586	0.10750302081592597	0.124516988012304	0.91661187373812	0.164178787199411
BCLAF1	10.954320991158301	37.116608616526	17.5099891432989	31.013474320342496	36.1853803952425	33.4128962551268	17.2074370755072	36.4361598143663	14.576854524665501	16.8325527747582	19.2815304070111	20.6164719751563	24.5569867338367	18.2824270343793	66.57203893905171	29.489055853129106	42.3652403649115	22.4820720952843	21.2954474158355	44.66252517031239	37.9259557014146	21.428642176477002	25.275296969812693	37.4300857366328	25.967807906490396	42.516233315002395	28.849986253658802	32.0798586206781	25.4966173346588	19.8528652846124	30.863657157948108	43.846016093372796	30.566310965233804	4.5963159768099295	18.6822939475908	31.2103997538866	20.820196887456	21.190310947057604	17.3667878000856	23.6086186051756	52.8081086142941	18.621251927550198	26.839657438245602	21.0384817778615	33.6373802772289	23.6407548874908	19.278415131638894	26.131999113510197	22.525557612767106
SLC39A9	0.439693567290831	8.877532070088039	1.9027478959618205	5.670782665163308	6.49136311423574	1.81898721715979	1.70988755056893	4.40641064853009	4.16288389602928	3.703925133583221	8.21109987826056	7.70875249753673	7.905644028388458	7.5742756192564	4.708912740366428	5.5782905956947815	4.13427624367984	6.151716193471731	4.10242600789938	8.94463500785705	4.291292769945129	6.27313255036946	5.60128146411721	1.07498403052843	9.34519591930628	6.4513209960279	1.70345082028642	3.45312057811831	1.7921816007086102	4.59194031887446	1.84192449210537	6.36055574948967	2.99202081241408	3.26975878406778	6.722298756328889	4.68098462754533	1.90430349335046	10.9762140561885	5.86441256597412	6.946338851194482	4.69454310890967	7.324239543183251	4.946309626950018	2.34171795658668	4.650010128170218	7.167400654246	1.97484924093883	7.8480776268536605	2.42067765464362
ANK1	1.92188842374914	0.12868645171355	17.926460034678303	8.15093459114377	0.843526818605596	1.3136358358048998	1.5093475890168202	2.5431650442381404	4.3106325649985	1.67374460639913	0.8445030050109521	4.08191382211945	1.90890509247784	1.76833871822861	0.4563936676400221	0.9764726186299272	7.31288651115976	8.063417042621	4.9601024699766505	0.0567231058152832	0.329930040304396	16.126713155786	2.00092635307523	0.638750827921703	0.301492255016223	12.0324542386764	16.9572368030263	3.64389471602561	4.14809139035248	1.0459395193351702	40.4807595210811	0.7683726148602991	1.7705853212024998	5.43221255398077	8.09923780587234	5.8065038214065305	15.7511338932687	0.6378695467338089	6.605830370700572	0.998524211357074	5.8799147843720805	2.51009897063766	24.9152113544347	1.61022300686886	9.083744814206767	0.396098792142684	0.397778414173006	35.649035961300996	0.940480149285333
IBSP	0.0	0.0	0.0	0.0803153056929309	0.0	0.0	0.392317678320426	0.0	0.0	0.150803782860385	0.0	0.0693516575148448	0.0	0.0	0.0	0.0	0.0	0.24195377267114496	0.0	0.0	0.0	0.08620951786822298	0.0	0.0	0.114968279911357	0.0	3.90940662493513	0.0	0.0	0.0	0.0	0.0	0.15606056630212198	0.542412110782298	0.0	0.0	0.0887207139964282	0.0	0.0	0.0	0.0	0.0837181945635529	0.0378188567685948	0.11365035491374	0.0	0.0	0.0	0.427426898924157	0.0
TFB1M	4.01283150143992	2.74003604916532	3.509582760339629	1.45665902591245	2.34683483040659	2.23677072498782	2.11270546987082	2.18764136701997	2.80001768927063	2.3553049102692203	2.6643905467934	4.55891243471957	3.134166276775161	2.62936544165358	1.75949776438129	2.18282674348513	4.60511132139839	2.62114993065108	2.3593194635229904	2.02607041581891	2.9471680734931804	2.1573182152953403	1.89108914859916	3.03780700538261	5.66849512037771	2.7092095761475496	4.90688698632446	2.08399910858437	3.51877103213404	1.57079057307762	2.57980891263461	0.953795019855032	1.5525577817135	5.657253485692741	2.54328242066809	1.98565330595261	1.5072637145140702	4.00567031616234	5.2582443266947	4.26003936082789	4.42623844053468	2.19107478747635	1.28789260302432	8.197159708258429	1.91117215953173	3.38651275400704	1.8715097054366696	2.08686218759869	2.9630606919285603
RABEP1	8.870239969769779	15.9046201825915	13.490375160379601	7.0872710636878	13.6346269678861	13.703384039525199	16.4742919325158	11.4900089445369	10.5976492144428	10.530436528024401	14.788851922217901	15.373691521893	11.6377906241609	22.49827222061189	9.93310049656037	13.0885212241886	7.186183018120659	10.3249205220063	11.9782433481689	13.4174456877545	14.464394291858303	9.98950803732705	12.020947049340501	16.3228223657761	25.597123418496103	23.7375224318313	12.347989218506699	16.539736475563	9.25809617957455	8.380539547690049	11.2991401542871	9.75870246141248	14.0842505554981	5.55997386485132	9.43523719227041	12.717476467402301	8.88471777765999	14.1279209280872	9.03678602784314	13.2985925977343	10.772054634141199	9.435919337089599	6.63658253100824	10.9374077171877	8.47972541881097	16.651142972632197	14.9901932336381	9.6808178099536	14.7272131620386
HMGB3	4.00936725002804	20.5323201439463	16.7985031302101	15.693549172379	4.6998495392799	5.38940418324771	1.2496712798461205	7.85268298529254	7.90721018793304	18.5676676030272	4.752999491251759	0.8417278358660429	1.21281100162384	8.93046844978921	3.47665733284494	21.93994191762511	8.6671546921632	15.8317179658359	1.2686765061943	12.439685792607401	8.24938947816228	17.9193244851796	2.27678084261739	7.786275909507442	11.306944436340899	9.90477213319643	7.968845302362291	11.029461713410196	7.99677584941605	10.1024102315074	17.4870597204336	2.7312274254245903	0.5801533609702231	10.456505102753098	4.71738671111569	3.36742243810846	8.31498510545227	8.467093955634901	25.3341876359647	0.647368140141073	0.6811171428024828	7.065567503877982	20.252727315087398	26.560021158513106	12.5715520224012	3.80688053997487	4.82675264603265	24.6124770363983	5.847793664651982
NUP160	6.4059341303001	19.852437705339398	10.4602112157186	5.85718097014228	8.85885123693341	10.486895313757199	14.0478894453843	13.507203891148501	6.5312114413265805	10.0431872843338	13.7744412494531	10.9013834866044	15.074804024626602	12.1190443894913	9.40693175691857	13.262521385462	11.3223941160656	11.1585149194577	8.92867701284766	9.80859934101255	11.850257847638801	8.30786125491697	7.504952545307192	9.05238646820138	15.782374424151401	15.1486017274941	10.549456586056401	10.714064534534401	7.76150456834028	6.09517812214564	11.3339233163498	5.15446530196183	7.60336914697456	5.01936043349598	7.7895930246193315	7.971999641394	6.13494012766742	13.9085903153141	4.28181319575653	13.382251107018002	9.37986895491277	7.419774898253268	8.6778003944667	6.60284906978454	5.7414116444630094	15.360931863851599	14.919374470403099	10.3391476776557	16.662559317685
BAK1	18.7618709866361	26.011387955402498	14.424110034544102	15.0552275024289	19.004903281576397	13.521126578176599	18.4440348733589	10.4887170679569	18.0041800350037	13.287981244816802	11.4667912263238	16.5706568006356	14.113205736793999	15.4324837078233	11.741433530837199	21.8665981974509	10.767264963082301	9.86109973455976	10.3745463295931	28.8776793195109	15.757797236572499	19.9487811034471	13.8790342039149	21.1224512576003	25.6598226652248	8.21963365481457	30.728106917065602	14.3643514111866	12.7418112027632	64.00351322051111	12.245931388632698	9.87073451881658	10.626140677419803	22.334474409638	10.5897926542158	15.5607571251508	12.6182353631448	16.7850556772144	17.9486599542558	23.6283058835832	39.42110472402671	41.6498320731956	7.893327128421959	35.4796164713464	13.455123250230699	15.282079582653902	16.3189478106634	18.4316681411152	10.7915663685234
MUSK	0.0	0.0	0.0	0.0	0.0	0.0041495252041173795	0.0	0.0	0.0	0.0	0.0147369271662357	0.0	0.0	0.0	0.0147803277082296	0.0	0.0	0.0	0.0	0.0	0.0	0.0	0.0	0.0	0.0	0.0	0.0	0.0	0.0	0.0	0.0	0.0	0.0	0.0	0.0	0.0	0.0	0.0	0.0	0.0	0.0	0.0	0.0	0.0	0.0	0.0148746452080052	0.0	0.0	0.0
IKZF2	1.01930685239957	25.4112170776135	6.96517299490875	1.9652262910774696	14.427616546464	0.6097144184235539	1.69927164814273	1.61216054993889	3.00356139144875	2.1001151643178	9.61007679682025	1.81995180675717	1.80258119880621	16.387691526133803	0.7571617332624342	0.923818769832547	0.183479545511776	10.4437720099496	2.9383818032378	0.62795050141091	0.23011980911928695	0.79325997769941	4.5454456223408615	3.24870408717924	21.6579320171346	4.11413436416263	1.14374364640114	20.0492185123157	0.454228628211316	0.90762931599825	2.69990307209917	1.01499522644809	14.064145722529302	0.0224861440612628	1.57573030614566	2.9246759004796297	1.10141112655576	2.55804775791078	0.469561895122599	0.186714644084902	0.704056575986319	1.69344808297622	0.5564948990446451	0.19900070366059106	1.6401032094495902	0.198861691909943	3.0610814641668203	0.46360872560008	5.45431780458535
GRN	32.6510327839705	18.404227118439	63.592491186916895	259.13932118902903	37.2626296554967	36.914529467122605	46.36734557192921	22.513619956785693	89.466300724539	31.0133713761947	26.055188324897895	25.7432959098864	30.3082295283779	34.7737761581597	12.8671169042629	33.6230834638013	27.023087563892894	52.55567736289699	24.1453194549943	59.4452008233365	15.1452007176607	171.418129534413	94.26915386378941	6.96422501094911	18.034658528433198	31.328002047516602	37.828880277786105	33.555959532635995	212.10354454094104	50.318292905617504	167.812493202691	127.98054795991699	45.862669809448995	61.973701766847604	82.644566340625	55.62879352129661	203.277408466625	33.387047037876	56.815765075988296	40.6030404034799	13.0979394712904	182.936708321587	194.892513419938	47.4958265469654	190.425576999977	36.104196963179795	16.142598741262802	127.065866344247	21.524019200507606
FAM13B	9.52873896653936	13.010577367933099	12.5585539694096	10.944911656766699	14.507657671433599	12.206369630329199	12.2740949016451	10.7647753947506	10.249302154693499	11.187921773206801	13.3846996815972	14.065707998289199	12.675180515155802	10.5139911222996	12.852565980545402	12.3505047816244	11.956525321537399	13.074508576937301	11.762059112656601	12.427805441732302	12.436204490477099	10.788052406315598	10.5337325398415	18.476079941753106	17.399169112348698	18.0653834268194	10.8119287705376	12.946652969762402	13.796104824633998	9.82234540096386	11.6434515622685	17.314803928564302	11.371810594362099	5.7447474016349185	7.94019073187383	11.5312601518825	12.6479275092255	12.0699303505321	6.04494816228985	14.9455661973483	21.058933399653398	9.76059461463826	13.0634763861654	11.429276821911099	11.2129475783634	18.945770929065798	13.9328404116534	8.817088641605071	11.5172895437659
ARHGAP31	0.639187562792258	2.2100872892941896	0.6484338182373119	1.293818400051	0.4281524005681061	0.199032016255182	0.87776930232278	0.408254323176332	1.16212876122628	0.457800645280349	0.16280376498084198	1.11952988366288	0.632993153983854	0.44381145957981294	0.226667430886267	0.4571792789486311	0.31102907471346003	0.134490639493684	1.74015655312611	0.8166729430974141	0.461761639591827	0.509215545184164	1.4950753094905298	0.25849446991943803	0.490573144038229	0.0913948611342548	0.37770634378595896	0.780846204969282	1.03793228251402	0.133857347631295	0.393651680063336	0.748519112804831	1.83313728990043	0.132124686888666	0.773636335501428	1.26564310401001	0.991523543370067	0.5088071417263069	0.95003049926071	1.18985314651075	0.115741012241321	1.88528122791812	0.974138144920997	0.135881220289108	0.497208300951827	0.0655220663461652	0.227675751467577	1.15332489791805	0.4586331092703839
CENPQ	2.66683130866477	5.800207608461231	7.5070150945541	3.10578964192599	1.7141860334443402	2.9415438369994	4.30603850965503	2.28057876301522	2.64465771868847	5.152794620791849	4.06110872125384	4.4488231856579015	4.56281594379455	6.78474902471984	1.2593869274286202	7.08424524734831	2.09332750313324	5.06892980028521	1.5993386050270302	1.6885175144977298	2.0698886908719296	4.54881228135103	1.1087566508458502	1.64161253342673	6.97441528032045	3.11659451219177	3.6391987383562303	1.44920274313301	7.34784162312351	0.703144409126105	4.7414531298399805	0.995702141650047	2.15026989063577	3.01947197198062	3.32214653861842	0.9684461443931692	3.6873368313346098	7.5928070674472785	4.55186358494186	4.48025619015901	1.1929444271151102	3.4037865607013704	2.6993887846427103	7.5985804782706	2.9065654106614	6.990428227965831	6.47741476476571	4.86589066702872	7.74921484366423
SARS	27.7712858507195	26.5516663107475	22.7222601070931	20.724483022820106	19.1703468253328	24.182096071915396	20.2611433050362	16.958654152810002	22.6546707140178	23.1000913309617	22.660638652093898	21.8180314541702	24.388985478786893	24.5320066375802	17.0543400708096	24.490269721481198	21.4452115138103	21.6240566081543	18.89938097144	13.962472076783099	18.563834952335306	21.7380804576105	20.5073041830151	23.172179518164	24.5664210273565	17.435942291854	24.1529096641617	15.544975985669696	22.2421365690865	23.3130643580022	16.5751027998895	19.2698834528268	28.1262983683601	24.519746764081503	33.5735815814044	20.038238725118	20.3408314440868	23.1756488450286	37.9167992009596	23.35676244136111	18.0483758560596	22.800042359132103	16.2825997655986	26.9388840743053	16.018740109681097	26.040262143962003	22.925770757409897	25.6919035245758	23.717047286165
RANBP3	12.2496999090409	9.181313179414607	8.68779157942854	6.950599826756201	8.11049053319727	7.12679198131621	7.598245789095969	7.2575040643911315	8.65827901078748	7.75990286131163	7.690875821927482	8.278836649836231	7.82362915540871	7.39166697884831	6.84345518272469	9.12367107866352	7.78470551558529	7.271913325395019	7.00319655810171	6.54804219336655	7.49705301569954	7.027186182118268	6.901130619033212	8.89619105457958	9.87248050916447	8.828830881608312	6.3982948643547415	5.783533824469512	7.34676928324772	8.14334962615048	6.5058239278413	7.822421861180612	8.465793119699649	13.7485811942156	10.015750931837902	8.27441883276707	6.879472089148692	7.665578272157731	11.669375701224403	7.9278186276049105	9.39747195022189	7.630693596898509	6.59213914036597	10.4964021650899	7.11891234394215	8.00238729927581	7.01802193221362	6.45882289574085	8.47773585372393
ARID4A	2.30864331342102	8.47691274653307	6.5489603684714295	7.51672768142398	14.357564779269099	9.80398053397473	7.658600991249549	8.59258612239682	7.04780146451501	6.09399928818887	8.2391335512539	8.183592412800571	10.3099401834433	7.43507078557145	14.38053198043	11.090544145201099	12.3610384104752	9.113750450656331	11.201589527478001	13.0273887406514	7.44020067502874	9.52111155192802	13.464710411367399	10.805653614175196	9.17352858245581	10.5652662598155	8.236703574088889	10.2506755554448	14.457588878782198	2.31309637659569	11.514849205601802	38.51485225337729	15.554853512472599	2.57532005781944	3.6523525420694	15.137698986995401	12.4438465734865	8.39559341556029	2.67285077102001	10.464703710469301	12.888055932260098	11.5229839881315	13.2251156088376	7.5358317357637405	12.169842317791801	13.0461401574981	10.0350160286778	7.79480458276075	7.544238902949639
EIPR1	6.45874566007222	6.8698044620369805	3.6318413856946097	5.464714591960878	9.80988825357064	5.581189719580691	3.33640238475126	3.3299661520192303	5.276908313737519	5.115838805225652	4.64301171612125	5.38367009908095	6.944903598506111	12.114878818379	3.1469531540772	4.24004507739126	4.959942480885951	4.4855637091380185	3.62822078751935	3.89734146764845	14.5316176605405	3.4800072921411496	2.55044143585673	8.117435644325559	8.8398250116986	22.4012207219304	4.40459813076025	4.60418902009799	3.5701190362790696	4.91789549054447	5.10234784047327	1.01488136410228	2.88522545542702	5.19959082270222	5.27346014145372	3.4679063545906605	2.95789790709006	7.11624625685794	4.39870081834984	11.5581319848505	2.58188722646292	3.52994179454597	3.99169028702811	4.46156115900535	4.67524258162312	5.69987475290809	3.9922044411841897	4.91770523068488	4.20085237523495
[truncated: 59,875 more rows]
[truncated: 31 more columns]
